# Supplementary material for: Description of two cryptic species of the Amolopsricketti group (Anura, Ranidae) from southeastern China
Source: Zookeys. 2019 Jan 3;(812):133–56. doi: 10.3897/zookeys.812.29956 (PMC6328530; doi:10.3897/zookeys.812.29956)
Supplement: XML Treatment for Amolops sinensis [file zookeys.812.29956-treatment1.xml]

<!DOCTYPE tp:taxon-treatment
  PUBLIC "-//TaxonX//DTD Taxonomic Treatment Publishing DTD v0 20100105//EN" "tax-treatment-NSO.dtd">
<tp:taxon-treatment xmlns:tp="http://www.plazi.org/taxpub"><tp:treatment-meta><kwd-group><label>Taxon classification</label><kwd><named-content xmlns:xlink="http://www.w3.org/1999/xlink" content-type="kingdom">Animalia</named-content></kwd><kwd><named-content xmlns:xlink="http://www.w3.org/1999/xlink" content-type="order">Anura</named-content></kwd><kwd><named-content xmlns:xlink="http://www.w3.org/1999/xlink" content-type="family">Ranidae</named-content></kwd></kwd-group><mixed-citation publication-type="journal"><person-group><name><surname>Lyu</surname><given-names>Zhi-Tong</given-names></name><name><surname>Huang</surname><given-names>Lin-Sheng</given-names></name><name><surname>Wang</surname><given-names>Jian</given-names></name><name><surname>Li</surname><given-names>Yuan-Qiu</given-names></name><name><surname>Chen</surname><given-names>Hong-Hui</given-names></name><name><surname>Qi</surname><given-names>Shuo</given-names></name><name><surname>Wang</surname><given-names>Ying-Yong</given-names></name></person-group><article-title>Description of two cryptic species of the <italic><tp:taxon-name><tp:taxon-name-part taxon-name-part-type="genus" reg="Amolops">Amolops</tp:taxon-name-part><tp:taxon-name-part taxon-name-part-type="species" reg="ricketti">ricketti</tp:taxon-name-part></tp:taxon-name></italic> group (<tp:taxon-name><tp:taxon-name-part taxon-name-part-type="order">Anura</tp:taxon-name-part></tp:taxon-name>, <tp:taxon-name><tp:taxon-name-part taxon-name-part-type="family">Ranidae</tp:taxon-name-part></tp:taxon-name>) from southeastern China</article-title><source>Zookeys</source><day>3</day><month>1</month><year>2019</year><volume>2019</volume><issue>812</issue><fpage>133</fpage><lpage>156</lpage><pub-id pub-id-type="doi">10.3897/zookeys.812.29956</pub-id></mixed-citation></tp:treatment-meta><tp:nomenclature><tp:taxon-name>
              <tp:taxon-name-part taxon-name-part-type="genus" reg="Amolops">Amolops</tp:taxon-name-part>
              <tp:taxon-name-part taxon-name-part-type="species" reg="sinensis">sinensis</tp:taxon-name-part>
              <object-id xmlns:xlink="http://www.w3.org/1999/xlink" content-type="zoobank" xlink:type="simple">http://zoobank.org/DF35246E-39C3-46E7-8C16-F2ACD366C01C</object-id>
            </tp:taxon-name><tp:taxon-authority>Lyu, Wang &amp; Wang</tp:taxon-authority><tp:taxon-status xmlns:xlink="http://www.w3.org/1999/xlink" xlink:type="simple">sp. n.</tp:taxon-status></tp:nomenclature><tp:treatment-sec sec-type="Chresonymy" id="SECID0EUMAI"><title>Chresonymy.</title><p><italic><tp:taxon-name><tp:taxon-name-part taxon-name-part-type="genus" reg="Amolops">Amolops</tp:taxon-name-part><tp:taxon-name-part taxon-name-part-type="species" reg="ricketti">ricketti</tp:taxon-name-part></tp:taxon-name></italic> (Boulenger, 1899): <xref ref-type="bibr" rid="B8">Fei et al. 2009</xref> (Hengshan, Hunan); <xref ref-type="bibr" rid="B13">Li et al. 2011</xref> (Guangdong); <xref ref-type="bibr" rid="B9">Fei et al. 2012</xref> (Guangxi; Hengshan, Hunan).</p></tp:treatment-sec><tp:treatment-sec sec-type="Holotype" id="SECID0ERNAI"><title>Holotype.</title><p><abbrev xmlns:xlink="http://www.w3.org/1999/xlink" xlink:title="Sun Yat-sen University" id="ABBRID0EXNAI" xlink:type="simple">SYS</abbrev> a007107 (Fig. <xref ref-type="fig" rid="F3">3</xref>), adult male, collected by Hong-Hui Chen (HHC) and Yuan-Qiu Li (YQL) on 22 June 2018 from Qianjin (<named-content xmlns:xlink="http://www.w3.org/1999/xlink" content-type="dwc:verbatimCoordinates" xlink:type="simple"><named-content content-type="geo-json" specific-use="{&#34;type&#34;:&#34;Point&#34;,&#34;coordinates&#34;:[113.110000,24.490000]}" id="NCID0ECOAI" xlink:type="simple">24.49N, 113.11E</named-content></named-content>; ca 510 m a.s.l.), Shimentai Nature Reserve, Guangdong.</p><fig id="F3" position="float" orientation="portrait"><label>Figure 3.</label><caption><p>Morphological features of the adult male holotype <abbrev xmlns:xlink="http://www.w3.org/1999/xlink" xlink:title="Sun Yat-sen University" id="ABBRID0EPOAI" xlink:type="simple">SYS</abbrev> a007107 of <italic><tp:taxon-name><tp:taxon-name-part taxon-name-part-type="genus" reg="Amolops">Amolops</tp:taxon-name-part><tp:taxon-name-part taxon-name-part-type="species" reg="sinensis">sinensis</tp:taxon-name-part></tp:taxon-name></italic> sp. n. in life. <bold>A</bold> Dorsolateral view <bold>B</bold> Ventral view <bold>C</bold> A longitudinal glandular folds on skin of shoulder <bold>D</bold> Beige nuptial pad and nuptial spines <bold>E</bold> Left hand <bold>F</bold> Left foot.</p></caption><graphic xmlns:xlink="http://www.w3.org/1999/xlink" xlink:href="zookeys-812-133-g003.jpg" position="float" orientation="portrait" xlink:type="simple" id="oo_254344.jpg"/></fig></tp:treatment-sec><tp:treatment-sec sec-type="Paratypes" id="SECID0EPPAI"><title>Paratypes.</title><p>Ten adult specimens. Male <abbrev xmlns:xlink="http://www.w3.org/1999/xlink" xlink:title="Sun Yat-sen University" id="ABBRID0EVPAI" xlink:type="simple">SYS</abbrev> a007105, 7106 and 7108, and female <abbrev xmlns:xlink="http://www.w3.org/1999/xlink" xlink:title="Sun Yat-sen University" id="ABBRID0EZPAI" xlink:type="simple">SYS</abbrev> a007109, collected at the same time from the same stream as holotype. Female <abbrev xmlns:xlink="http://www.w3.org/1999/xlink" xlink:title="Sun Yat-sen University" id="ABBRID0E4PAI" xlink:type="simple">SYS</abbrev> a004165/<abbrev xmlns:xlink="http://www.w3.org/1999/xlink" xlink:title="Chinese Academy of Sciences" id="ABBRID0EBQAI" xlink:type="simple">CIB</abbrev> 110004, collected by Zhi-Tong Lyu (ZTL) and YQL on 26 July 2015 from Hengshitang, Shimentai Nature Reserve, Guangdong. Male <abbrev xmlns:xlink="http://www.w3.org/1999/xlink" xlink:title="Sun Yat-sen University" id="ABBRID0EFQAI" xlink:type="simple">SYS</abbrev> a005710 and female <abbrev xmlns:xlink="http://www.w3.org/1999/xlink" xlink:title="Sun Yat-sen University" id="ABBRID0EJQAI" xlink:type="simple">SYS</abbrev> a005712, collected by ZTL and Jian Wang (JW) on 8 April 2017 from Mt. Nankun, Guangdong. Male <abbrev xmlns:xlink="http://www.w3.org/1999/xlink" xlink:title="Sun Yat-sen University" id="ABBRID0ENQAI" xlink:type="simple">SYS</abbrev> a005089, collected by JW on 18 July 2016 from Mt. Dupangling, Guangxi. Female <abbrev xmlns:xlink="http://www.w3.org/1999/xlink" xlink:title="Sun Yat-sen University" id="ABBRID0ERQAI" xlink:type="simple">SYS</abbrev> a007268, collected by ZTL and Yu-Long Li on 21 June 2018 from Mt. Yangming, Hunan. Female <abbrev xmlns:xlink="http://www.w3.org/1999/xlink" xlink:title="Sun Yat-sen University" id="ABBRID0EVQAI" xlink:type="simple">SYS</abbrev> a004257, collected by ZTL and JW on 19 August 2015 from Mt. Hengshan, Hunan.</p></tp:treatment-sec><tp:treatment-sec sec-type="material" id="SECID0EZQAI"><title>Other examined material.</title><p>Juvenile <abbrev xmlns:xlink="http://www.w3.org/1999/xlink" xlink:title="Sun Yat-sen University" id="ABBRID0E6QAI" xlink:type="simple">SYS</abbrev> a004722 (Fig. <xref ref-type="fig" rid="F4">4A</xref>), collected by ZTL, JW and YQL on 1 May 2016 from the same stream as holotype.</p><fig id="F4" position="float" orientation="portrait"><label>Figure 4.</label><caption><p><bold>A</bold> Juvenile <abbrev xmlns:xlink="http://www.w3.org/1999/xlink" xlink:title="Sun Yat-sen University" id="ABBRID0ERRAI" xlink:type="simple">SYS</abbrev> a004722 of <italic><tp:taxon-name><tp:taxon-name-part taxon-name-part-type="genus" reg="Amolops">Amolops</tp:taxon-name-part><tp:taxon-name-part taxon-name-part-type="species" reg="sinensis">sinensis</tp:taxon-name-part></tp:taxon-name></italic> sp. n. in life <bold>B</bold> Female paratype <abbrev xmlns:xlink="http://www.w3.org/1999/xlink" xlink:title="Sun Yat-sen University" id="ABBRID0ECSAI" xlink:type="simple">SYS</abbrev> a007109 in life <bold>C</bold> Male paratype <abbrev xmlns:xlink="http://www.w3.org/1999/xlink" xlink:title="Sun Yat-sen University" id="ABBRID0EISAI" xlink:type="simple">SYS</abbrev> a005710 in life, eating an earthworm.</p></caption><graphic xmlns:xlink="http://www.w3.org/1999/xlink" xlink:href="zookeys-812-133-g004.jpg" position="float" orientation="portrait" xlink:type="simple" id="oo_254345.jpg"/></fig></tp:treatment-sec><tp:treatment-sec sec-type="diagnosis" id="SECID0ERSAI"><title>Diagnosis.</title><p>The new species was assigned to genus <italic><tp:taxon-name><tp:taxon-name-part taxon-name-part-type="genus" reg="Amolops">Amolops</tp:taxon-name-part></tp:taxon-name></italic> and further to the <italic><tp:taxon-name><tp:taxon-name-part taxon-name-part-type="genus" reg="Amolops">A.</tp:taxon-name-part><tp:taxon-name-part taxon-name-part-type="species" reg="ricketti">ricketti</tp:taxon-name-part></tp:taxon-name></italic> group morphologically based on the absence of dorsolateral folds, the presence of a circummarginal groove on the disk of the first finger, the absence of tarsal glands, and the presence of nuptial pads with conical nuptial spines on the first finger in males.</p><p><italic><tp:taxon-name><tp:taxon-name-part taxon-name-part-type="genus" reg="Amolops">Amolops</tp:taxon-name-part><tp:taxon-name-part taxon-name-part-type="species" reg="sinensis">sinensis</tp:taxon-name-part></tp:taxon-name></italic> sp. n. is distinguished from its congeners by a combination of the following morphological characteristics: (1) body stout and robust, <abbrev xmlns:xlink="http://www.w3.org/1999/xlink" xlink:title="snout-vent length" id="ABBRID0EWTAI" xlink:type="simple">SVL</abbrev> 40.2–46.5 (43.1±2.2, n=6) mm in adult males, 47.7–52.7 (50.5±2.0, n=5) mm in adult females; (2) dorsal body olive-brown to dark brown, with irregular light strip-shaped patches or not; (3) ventral surface creamy white or beige, with dark gray patches; (4) dorsal skin of body very rough, granular and scattered with conical tubercles and raised large warts in males; (5) vomerine teeth strong, tongue cordiform, deeply notched posteriorly; (6) absence of dorsolateral folds; (7) a longitudinal glandular fold on skin of shoulder on each side; (8) supernumerary tubercles below base of fingers III and IV indistinct; (9) heels overlapping; (10) absence of outer metatarsal tubercles and tarsal glands; (11) absence of vocal sacs; (12) nuptial pad on first finger prominent with beige spines in <!--PageBreak-->breeding males; and (13) white conical spines present on skin of temporal region (including tympanum in several individuals) and loreal region in breeding males.</p></tp:treatment-sec><tp:treatment-sec sec-type="description" id="SECID0E3TAI"><title>Description of holotype.</title><p>Body stout, <abbrev xmlns:xlink="http://www.w3.org/1999/xlink" xlink:title="snout-vent length" id="ABBRID0ECUAI" xlink:type="simple">SVL</abbrev> 43.3 mm. Head width slightly smaller than head length (<abbrev xmlns:xlink="http://www.w3.org/1999/xlink" xlink:title="head width" id="ABBRID0EGUAI" xlink:type="simple">HDW</abbrev>/<abbrev xmlns:xlink="http://www.w3.org/1999/xlink" xlink:title="head length" id="ABBRID0EKUAI" xlink:type="simple">HDL</abbrev> = 1.04); snout short (<abbrev xmlns:xlink="http://www.w3.org/1999/xlink" xlink:title="snout length" id="ABBRID0EOUAI" xlink:type="simple">SNT</abbrev>/<abbrev xmlns:xlink="http://www.w3.org/1999/xlink" xlink:title="head length" id="ABBRID0ESUAI" xlink:type="simple">HDL</abbrev> = 0.45) and rounded in profile, projecting beyond lower jaw; nostril closer to tip of snout than eye; loreal region concave; top of head flat; eye large (<abbrev xmlns:xlink="http://www.w3.org/1999/xlink" xlink:title="eye diameter" id="ABBRID0EWUAI" xlink:type="simple">ED</abbrev>/<abbrev xmlns:xlink="http://www.w3.org/1999/xlink" xlink:title="head length" id="ABBRID0E1UAI" xlink:type="simple">HDL</abbrev> = 0.32) and convex; canthus rostralis distinct; pineal body distinct; tympanum small, edge distinct; tympanum-eye distance smaller than tympanum, <abbrev xmlns:xlink="http://www.w3.org/1999/xlink" xlink:title="tympanum-eye distance" id="ABBRID0E5UAI" xlink:type="simple">TED</abbrev>/<abbrev xmlns:xlink="http://www.w3.org/1999/xlink" xlink:title="tympanum diameter" id="ABBRID0ECVAI" xlink:type="simple">TD</abbrev> 0.90; supratympanic fold distinct, <!--PageBreak-->start from back of eye and extending to shoulder, a well-developed gland on end of supratympanic fold; choanae moderate; vomerine teeth present; tongue cordiform, deeply notched posteriorly.</p><p>Forelimbs moderately robust; hands moderately long (<abbrev xmlns:xlink="http://www.w3.org/1999/xlink" xlink:title="hand length" id="ABBRID0EKVAI" xlink:type="simple">HND</abbrev>/<abbrev xmlns:xlink="http://www.w3.org/1999/xlink" xlink:title="snout-vent length" id="ABBRID0EOVAI" xlink:type="simple">SVL</abbrev> = 0.33); relative finger lengths I = II &lt; IV &lt; III; finger tips dilated to wide oval disks with circummarginal grooves, relative width of finger disks I &lt; II &lt; III = IV; subarticular tubercles prominent, rounded; supernumerary tubercles below base of fingers III and IV indistinct, below base of fingers I and II absent; inner metacarpal tubercle small, outer metacarpal tubercle prominent and slightly separated; absence of webbing and presence of weak lateral fringes on fingers.</p><p>Hindlimbs long and robust (<abbrev xmlns:xlink="http://www.w3.org/1999/xlink" xlink:title="tibial length" id="ABBRID0EUVAI" xlink:type="simple">TIB</abbrev>/<abbrev xmlns:xlink="http://www.w3.org/1999/xlink" xlink:title="snout-vent length" id="ABBRID0EYVAI" xlink:type="simple">SVL</abbrev> = 0.60); tibio-tarsal articulation reaching tip of snout when hindlimb stretched alongside of body; relative toe lengths I &lt; II &lt; III = V &lt; IV; tips of all toes expanded to well-developed oval discs with circummarginal grooves; subarticular tubercles oval and distinct; inner metatarsal tubercle prominent, elongated; outer metatarsal tubercles absent; toes fully webbed; lateral fringes of toes I and V developed; tarsal glands absent; heels overlapping when hindlimbs flexed at right angles to axis of body.</p><p>Dorsal skin of body rough, granular and scattered with raised tubercles and warts; underdeveloped conical spines on skin of loreal region and temporal region except tympanum; flanks very rough and granular with raised warts; dorsal limbs rough with numerous tubercles; several longitudinal dermal ridges on dorsal surfaces of thigh, tibia and tarsus; dorsolateral fold absent; a longitudinal glandular fold on skin of shoulder; posterior part of upper lip swollen; rictal gland prominent and ellipsoidal, posterior to corner of mouth.</p><p>Ventral surface slightly wrinkled with granules; ventral surface of hand smooth, ventral surface of foot granular; large warts surrounding cloaca.</p></tp:treatment-sec><tp:treatment-sec sec-type="description" id="SECID0E5VAI"><title>Measurements of holotype</title><p><bold>(in mm).</bold><abbrev xmlns:xlink="http://www.w3.org/1999/xlink" xlink:title="snout-vent length" id="ABBRID0EGWAI" xlink:type="simple">SVL</abbrev> 43.3; <abbrev xmlns:xlink="http://www.w3.org/1999/xlink" xlink:title="head length" id="ABBRID0EKWAI" xlink:type="simple">HDL</abbrev> 15.4, <abbrev xmlns:xlink="http://www.w3.org/1999/xlink" xlink:title="head width" id="ABBRID0EOWAI" xlink:type="simple">HDW</abbrev> 16.0; <abbrev xmlns:xlink="http://www.w3.org/1999/xlink" xlink:title="snout length" id="ABBRID0ESWAI" xlink:type="simple">SNT</abbrev> 6.9; <abbrev xmlns:xlink="http://www.w3.org/1999/xlink" xlink:title="internasal distance" id="ABBRID0EWWAI" xlink:type="simple">IND</abbrev> 6.2; <abbrev xmlns:xlink="http://www.w3.org/1999/xlink" xlink:title="interorbital distance" id="ABBRID0E1WAI" xlink:type="simple">IOD</abbrev> 4.3; <abbrev xmlns:xlink="http://www.w3.org/1999/xlink" xlink:title="eye diameter" id="ABBRID0E5WAI" xlink:type="simple">ED</abbrev> 4.9; <abbrev xmlns:xlink="http://www.w3.org/1999/xlink" xlink:title="tympanum diameter" id="ABBRID0ECXAI" xlink:type="simple">TD</abbrev> 1.9; <abbrev xmlns:xlink="http://www.w3.org/1999/xlink" xlink:title="tympanum-eye distance" id="ABBRID0EGXAI" xlink:type="simple">TED</abbrev> 1.7; <abbrev xmlns:xlink="http://www.w3.org/1999/xlink" xlink:title="hand length" id="ABBRID0EKXAI" xlink:type="simple">HND</abbrev> 14.3; <abbrev xmlns:xlink="http://www.w3.org/1999/xlink" xlink:title="radioulna length" id="ABBRID0EOXAI" xlink:type="simple">RAD</abbrev> 9.4; <abbrev xmlns:xlink="http://www.w3.org/1999/xlink" xlink:title="foot length" id="ABBRID0ESXAI" xlink:type="simple">FTL</abbrev> 36.9; <abbrev xmlns:xlink="http://www.w3.org/1999/xlink" xlink:title="tibial length" id="ABBRID0EWXAI" xlink:type="simple">TIB</abbrev> 26.0; <abbrev xmlns:xlink="http://www.w3.org/1999/xlink" xlink:title="width of digital disc on finger III" id="ABBRID0E1XAI" xlink:type="simple">F3W</abbrev> 2.9; <abbrev xmlns:xlink="http://www.w3.org/1999/xlink" xlink:title="width of digital disc on toe IV" id="ABBRID0E5XAI" xlink:type="simple">T4W</abbrev> 2.9.</p></tp:treatment-sec><tp:treatment-sec sec-type="Color of holotype in life" id="SECID0ECYAI"><title>Color of holotype in life.</title><p>Dorsal body olive-brown with irregular light yellow patches; longitudinal glands on occipital region light yellow; warts on flanks dark or grayish white; irregular dark patches on dorsal surface of forearms, distinct dark transverse bars on dorsal surface of lower arms and hindlimbs; dorsal discs of digits brown or white; nuptial pads and nuptial spines beige; posterior edge of upper lip and rictal gland light maize-yellow; throat and chest creamy white; belly beige; several dark gray mottling on surface of throat, chest and anterior part of abdomen; ventral surfaces of limbs gray pink grounding; ventral hands and feet dark grey; warts around cloaca yellowish white tubercles and olive-brown.</p></tp:treatment-sec><tp:treatment-sec sec-type="Color of holotype in preservative" id="SECID0EHYAI"><title>Color of holotype in preservative.</title><p>Dorsal surface dark brown with irregular gray patches, transverse bars on limbs more distinct; longitudinal glands on occipital region more distinct; webs on toes gray, mottling with olive-brown; ventral surface grayish white, mottling on surface of throat, chest and anterior part of abdomen become more distinct; ventral surface of limbs beige.</p><!--PageBreak--></tp:treatment-sec><tp:treatment-sec sec-type="variation" id="SECID0ENYAI"><title>Variations.</title><p>Measurements of type series specimens are given in Table <xref ref-type="table" rid="T3">3</xref>. All specimens are very similar in morphology except that: dorsal skin dark brown without any patterns in <abbrev xmlns:xlink="http://www.w3.org/1999/xlink" xlink:title="Sun Yat-sen University" id="ABBRID0EXYAI" xlink:type="simple">SYS</abbrev> a007109 (Fig. <xref ref-type="fig" rid="F4">4B</xref>); skin of tympanum with white conical spines in <abbrev xmlns:xlink="http://www.w3.org/1999/xlink" xlink:title="Sun Yat-sen University" id="ABBRID0E6YAI" xlink:type="simple">SYS</abbrev> a005710 (Fig. <xref ref-type="fig" rid="F4">4C</xref>); nuptial spines are conical in <abbrev xmlns:xlink="http://www.w3.org/1999/xlink" xlink:title="Sun Yat-sen University" id="ABBRID0EHZAI" xlink:type="simple">SYS</abbrev> a005710; tibia-tarsal articulation reaching forward to the loreal region in <abbrev xmlns:xlink="http://www.w3.org/1999/xlink" xlink:title="Sun Yat-sen University" id="ABBRID0ELZAI" xlink:type="simple">SYS</abbrev> a004257, 5712, 7109 and 7268.</p><table-wrap id="T3" position="float" orientation="portrait"><label>Table 3.</label><caption><p>Measurements (in mm; minimum-maximum, mean±1SD) of the type series of <italic><tp:taxon-name><tp:taxon-name-part taxon-name-part-type="genus" reg="Amolops">Amolops</tp:taxon-name-part><tp:taxon-name-part taxon-name-part-type="species" reg="sinensis">sinensis</tp:taxon-name-part></tp:taxon-name></italic> sp. n. and <italic><tp:taxon-name><tp:taxon-name-part taxon-name-part-type="genus" reg="Amolops">A.</tp:taxon-name-part><tp:taxon-name-part taxon-name-part-type="species" reg="yatseni">yatseni</tp:taxon-name-part></tp:taxon-name></italic> sp. n.</p></caption><table id="TID0EBNBG" rules="all"><tbody><tr><th rowspan="2" colspan="1"/><th rowspan="1" colspan="2"><italic><tp:taxon-name><tp:taxon-name-part taxon-name-part-type="genus" reg="Amolops">A.</tp:taxon-name-part><tp:taxon-name-part taxon-name-part-type="species" reg="sinensis">sinensis</tp:taxon-name-part></tp:taxon-name></italic> sp. n.</th><th rowspan="1" colspan="2"><italic><tp:taxon-name><tp:taxon-name-part taxon-name-part-type="genus" reg="Amolops">A.</tp:taxon-name-part><tp:taxon-name-part taxon-name-part-type="species" reg="yatseni">yatseni</tp:taxon-name-part></tp:taxon-name></italic> sp. n.</th></tr><tr><th rowspan="1" colspan="1">Males (n=6)</th><th rowspan="1" colspan="1">Females (n=5)</th><th rowspan="1" colspan="1">Males (n=6)</th><th rowspan="1" colspan="1">Females (n=11)</th></tr><tr><td rowspan="1" colspan="1">
                      <abbrev xmlns:xlink="http://www.w3.org/1999/xlink" xlink:title="snout-vent length" id="ABBRID0EG3AI" xlink:type="simple">SVL</abbrev>
                    </td><td rowspan="1" colspan="1">40.2–46.5 (43.1±2.2)</td><td rowspan="1" colspan="1">47.7–52.7 (50.5±2.0)</td><td rowspan="1" colspan="1">39.3–44.7 (42.5±2.1)</td><td rowspan="1" colspan="1">42.1–48.9 (46.4±2.0)</td></tr><tr><td rowspan="1" colspan="1">
                      <abbrev xmlns:xlink="http://www.w3.org/1999/xlink" xlink:title="head length" id="ABBRID0E23AI" xlink:type="simple">HDL</abbrev>
                    </td><td rowspan="1" colspan="1">14.6–16.7 (15.5±0.7)</td><td rowspan="1" colspan="1">16.1–18.6 (17.1±1.2)</td><td rowspan="1" colspan="1">14.2–16.8 (16.0±1.0)</td><td rowspan="1" colspan="1">15.4–18.1 (16.7±0.9)</td></tr><tr><td rowspan="1" colspan="1">
                      <abbrev xmlns:xlink="http://www.w3.org/1999/xlink" xlink:title="head width" id="ABBRID0EQ4AI" xlink:type="simple">HDW</abbrev>
                    </td><td rowspan="1" colspan="1">15.2–18.4 (16.1±1.2)</td><td rowspan="1" colspan="1">16.2–19.5 (17.7±1.6)</td><td rowspan="1" colspan="1">16.1–17.8 (16.9±0.7)</td><td rowspan="1" colspan="1">16.1–19.0 (17.5±0.9)</td></tr><tr><td rowspan="1" colspan="1">
                      <abbrev xmlns:xlink="http://www.w3.org/1999/xlink" xlink:title="snout length" id="ABBRID0EF5AI" xlink:type="simple">SNT</abbrev>
                    </td><td rowspan="1" colspan="1">6.0–7.5 (6.6±0.6)</td><td rowspan="1" colspan="1">6.6–7.9 (7.1±0.5)</td><td rowspan="1" colspan="1">5.6–7.4 (6.4±0.6)</td><td rowspan="1" colspan="1">6.2–7.2 (6.7±0.4)</td></tr><tr><td rowspan="1" colspan="1">
                      <abbrev xmlns:xlink="http://www.w3.org/1999/xlink" xlink:title="internasal distance" id="ABBRID0E15AI" xlink:type="simple">IND</abbrev>
                    </td><td rowspan="1" colspan="1">5.3–6.9 (5.9±0.5)</td><td rowspan="1" colspan="1">5.6–7.4 (6.6±0.8)</td><td rowspan="1" colspan="1">5.7–6.4 (6.1±0.3)</td><td rowspan="1" colspan="1">5.7–6.6 (6.3±0.3)</td></tr><tr><td rowspan="1" colspan="1">
                      <abbrev xmlns:xlink="http://www.w3.org/1999/xlink" xlink:title="interorbital distance" id="ABBRID0EP6AI" xlink:type="simple">IOD</abbrev>
                    </td><td rowspan="1" colspan="1">4.2–4.7 (4.4±0.2)</td><td rowspan="1" colspan="1">4.5–5.4 (4.8±0.4)</td><td rowspan="1" colspan="1">3.9–4.8 (4.3±0.3)</td><td rowspan="1" colspan="1">4.1–4.5 (4.3±0.1)</td></tr><tr><td rowspan="1" colspan="1">
                      <abbrev xmlns:xlink="http://www.w3.org/1999/xlink" xlink:title="eye diameter" id="ABBRID0EEABI" xlink:type="simple">ED</abbrev>
                    </td><td rowspan="1" colspan="1">4.8–5.6 (5.1±0.4)</td><td rowspan="1" colspan="1">5.4–6.4 (6.0±0.4)</td><td rowspan="1" colspan="1">4.7–5.3 (5.1±0.3)</td><td rowspan="1" colspan="1">4.9–6.2 (5.5±0.4)</td></tr><tr><td rowspan="1" colspan="1">
                      <abbrev xmlns:xlink="http://www.w3.org/1999/xlink" xlink:title="tympanum diameter" id="ABBRID0EZABI" xlink:type="simple">TD</abbrev>
                    </td><td rowspan="1" colspan="1">1.8–2.2 (2.1±0.2)</td><td rowspan="1" colspan="1">1.8–2.2 (2.1±0.1)</td><td rowspan="1" colspan="1">1.5–1.9 (1.7±0.1)</td><td rowspan="1" colspan="1">1.8–2.3 (2.0±0.2)</td></tr><tr><td rowspan="1" colspan="1">
                      <abbrev xmlns:xlink="http://www.w3.org/1999/xlink" xlink:title="tympanum-eye distance" id="ABBRID0EOBBI" xlink:type="simple">TED</abbrev>
                    </td><td rowspan="1" colspan="1">1.4–1.8 (1.7±0.1)</td><td rowspan="1" colspan="1">1.5–2.0 (1.7±0.2)</td><td rowspan="1" colspan="1">1.4–2.0 (1.8±0.2)</td><td rowspan="1" colspan="1">1.8–2.9 (2.1±0.3)</td></tr><tr><td rowspan="1" colspan="1">
                      <abbrev xmlns:xlink="http://www.w3.org/1999/xlink" xlink:title="hand length" id="ABBRID0EDCBI" xlink:type="simple">HND</abbrev>
                    </td><td rowspan="1" colspan="1">12.0–14.3 (13.0±0.8)</td><td rowspan="1" colspan="1">12.5–14.7 (13.7±0.9)</td><td rowspan="1" colspan="1">11.6–13.8 (12.7±0.9)</td><td rowspan="1" colspan="1">11.8–14.0 (12.9±0.6)</td></tr><tr><td rowspan="1" colspan="1">
                      <abbrev xmlns:xlink="http://www.w3.org/1999/xlink" xlink:title="radioulna length" id="ABBRID0EYCBI" xlink:type="simple">RAD</abbrev>
                    </td><td rowspan="1" colspan="1">8.4–10.6 (9.3±0.7)</td><td rowspan="1" colspan="1">9.3–10.9 (10.0±0.7)</td><td rowspan="1" colspan="1">7.8–10.9 (8.9±1.1)</td><td rowspan="1" colspan="1">8.2–9.9 (8.8±0.5)</td></tr><tr><td rowspan="1" colspan="1">
                      <abbrev xmlns:xlink="http://www.w3.org/1999/xlink" xlink:title="foot length" id="ABBRID0ENDBI" xlink:type="simple">FTL</abbrev>
                    </td><td rowspan="1" colspan="1">30.7–37.1 (34.3±2.4)</td><td rowspan="1" colspan="1">34.8–39.5 (36.9±1.9)</td><td rowspan="1" colspan="1">27.1–37.0 (32.4±3.3)</td><td rowspan="1" colspan="1">29.1–35.6 (33.2±2.4)</td></tr><tr><td rowspan="1" colspan="1">
                      <abbrev xmlns:xlink="http://www.w3.org/1999/xlink" xlink:title="tibial length" id="ABBRID0ECEBI" xlink:type="simple">TIB</abbrev>
                    </td><td rowspan="1" colspan="1">22.4–26.9 (24.7±1.7)</td><td rowspan="1" colspan="1">24.6–29.2 (26.9±1.8)</td><td rowspan="1" colspan="1">20.6–27.0 (24.5±2.5)</td><td rowspan="1" colspan="1">21.5–26.3 (24.6±1.5)</td></tr><tr><td rowspan="1" colspan="1">
                      <abbrev xmlns:xlink="http://www.w3.org/1999/xlink" xlink:title="width of digital disc on finger III" id="ABBRID0EXEBI" xlink:type="simple">F3W</abbrev>
                    </td><td rowspan="1" colspan="1">2.4–2.9 (2.7±0.2)</td><td rowspan="1" colspan="1">2.5–3.2 (2.9±0.3)</td><td rowspan="1" colspan="1">2.6–3.4 (2.8±0.3)</td><td rowspan="1" colspan="1">2.2–3.1 (2.8±0.3)</td></tr><tr><td rowspan="1" colspan="1">
                      <abbrev xmlns:xlink="http://www.w3.org/1999/xlink" xlink:title="width of digital disc on toe IV" id="ABBRID0EMFBI" xlink:type="simple">T4W</abbrev>
                    </td><td rowspan="1" colspan="1">2.3–2.9 (2.5±0.2)</td><td rowspan="1" colspan="1">2.5–3.1 (2.8±0.3)</td><td rowspan="1" colspan="1">2.1–3.2 (2.4±0.4)</td><td rowspan="1" colspan="1">2.0–2.8 (2.4±0.3)</td></tr><tr><td rowspan="1" colspan="1"><abbrev xmlns:xlink="http://www.w3.org/1999/xlink" xlink:title="head length" id="ABBRID0EBGBI" xlink:type="simple">HDL</abbrev>/<abbrev xmlns:xlink="http://www.w3.org/1999/xlink" xlink:title="snout-vent length" id="ABBRID0EFGBI" xlink:type="simple">SVL</abbrev></td><td rowspan="1" colspan="1">0.35–0.37 (0.36±0.01)</td><td rowspan="1" colspan="1">0.33–0.36 (0.34±0.01)</td><td rowspan="1" colspan="1">0.36–0.38 (0.38±0.01)</td><td rowspan="1" colspan="1">0.35–0.37 (0.36±0.01)</td></tr><tr><td rowspan="1" colspan="1"><abbrev xmlns:xlink="http://www.w3.org/1999/xlink" xlink:title="head width" id="ABBRID0EZGBI" xlink:type="simple">HDW</abbrev>/<abbrev xmlns:xlink="http://www.w3.org/1999/xlink" xlink:title="snout-vent length" id="ABBRID0E4GBI" xlink:type="simple">SVL</abbrev></td><td rowspan="1" colspan="1">0.35–0.40 (0.37±0.02)</td><td rowspan="1" colspan="1">0.33–0.38 (0.35±0.02)</td><td rowspan="1" colspan="1">0.39–0.42 (0.40±0.01)</td><td rowspan="1" colspan="1">0.36–0.39 (0.38±0.01)</td></tr><tr><td rowspan="1" colspan="1"><abbrev xmlns:xlink="http://www.w3.org/1999/xlink" xlink:title="head width" id="ABBRID0ERHBI" xlink:type="simple">HDW</abbrev>/<abbrev xmlns:xlink="http://www.w3.org/1999/xlink" xlink:title="head length" id="ABBRID0EVHBI" xlink:type="simple">HDL</abbrev></td><td rowspan="1" colspan="1">1.00–1.11 (1.04±0.04)</td><td rowspan="1" colspan="1">1.01–1.05 (1.03±0.02)</td><td rowspan="1" colspan="1">1.02–1.13 (1.06±0.04)</td><td rowspan="1" colspan="1">1.02–1.09 (1.05±0.02)</td></tr><tr><td rowspan="1" colspan="1"><abbrev xmlns:xlink="http://www.w3.org/1999/xlink" xlink:title="snout length" id="ABBRID0EJIBI" xlink:type="simple">SNT</abbrev>/<abbrev xmlns:xlink="http://www.w3.org/1999/xlink" xlink:title="head length" id="ABBRID0ENIBI" xlink:type="simple">HDL</abbrev></td><td rowspan="1" colspan="1">0.39–0.45 (0.43±0.02)</td><td rowspan="1" colspan="1">0.40–0.43 (0.42±0.01)</td><td rowspan="1" colspan="1">0.38–0.44 (0.40±0.02)</td><td rowspan="1" colspan="1">0.36–0.44 (0.40±0.02)</td></tr><tr><td rowspan="1" colspan="1"><abbrev xmlns:xlink="http://www.w3.org/1999/xlink" xlink:title="snout length" id="ABBRID0EBJBI" xlink:type="simple">SNT</abbrev>/<abbrev xmlns:xlink="http://www.w3.org/1999/xlink" xlink:title="snout-vent length" id="ABBRID0EFJBI" xlink:type="simple">SVL</abbrev></td><td rowspan="1" colspan="1">0.14–0.16 (0.15±0.01)</td><td rowspan="1" colspan="1">0.13–0.15 (0.14±0.01)</td><td rowspan="1" colspan="1">0.14–0.17 (0.15±0.01)</td><td rowspan="1" colspan="1">0.13–0.15 (0.15±0.01)</td></tr><tr><td rowspan="1" colspan="1"><abbrev xmlns:xlink="http://www.w3.org/1999/xlink" xlink:title="internasal distance" id="ABBRID0EZJBI" xlink:type="simple">IND</abbrev>/<abbrev xmlns:xlink="http://www.w3.org/1999/xlink" xlink:title="head width" id="ABBRID0E4JBI" xlink:type="simple">HDW</abbrev></td><td rowspan="1" colspan="1">0.34–0.39 (0.37±0.02)</td><td rowspan="1" colspan="1">0.35–0.39 (0.38±0.02)</td><td rowspan="1" colspan="1">0.33–0.38 (0.36±0.02)</td><td rowspan="1" colspan="1">0.34–0.39 (0.36±0.01)</td></tr><tr><td rowspan="1" colspan="1"><abbrev xmlns:xlink="http://www.w3.org/1999/xlink" xlink:title="interorbital distance" id="ABBRID0ERKBI" xlink:type="simple">IOD</abbrev>/<abbrev xmlns:xlink="http://www.w3.org/1999/xlink" xlink:title="head width" id="ABBRID0EVKBI" xlink:type="simple">HDW</abbrev></td><td rowspan="1" colspan="1">0.26–0.30 (0.28±0.02)</td><td rowspan="1" colspan="1">0.26–0.28 (0.27±0.01)</td><td rowspan="1" colspan="1">0.23–0.28 (0.25±0.02)</td><td rowspan="1" colspan="1">0.24–0.26 (0.25±0.01)</td></tr><tr><td rowspan="1" colspan="1"><abbrev xmlns:xlink="http://www.w3.org/1999/xlink" xlink:title="eye diameter" id="ABBRID0EJLBI" xlink:type="simple">ED</abbrev>/<abbrev xmlns:xlink="http://www.w3.org/1999/xlink" xlink:title="head length" id="ABBRID0ENLBI" xlink:type="simple">HDL</abbrev></td><td rowspan="1" colspan="1">0.31–0.37 (0.33±0.02)</td><td rowspan="1" colspan="1">0.33–0.38 (0.35±0.02)</td><td rowspan="1" colspan="1">0.31–0.33 (0.32±0.01)</td><td rowspan="1" colspan="1">0.30–0.36 (0.33±0.02)</td></tr><tr><td rowspan="1" colspan="1"><abbrev xmlns:xlink="http://www.w3.org/1999/xlink" xlink:title="eye diameter" id="ABBRID0EBMBI" xlink:type="simple">ED</abbrev>/<abbrev xmlns:xlink="http://www.w3.org/1999/xlink" xlink:title="snout-vent length" id="ABBRID0EFMBI" xlink:type="simple">SVL</abbrev></td><td rowspan="1" colspan="1">0.11–0.13 (0.12±0.01)</td><td rowspan="1" colspan="1">0.11–0.12 (0.12±0.00)</td><td rowspan="1" colspan="1">0.12–0.12 (0.12±0.00)</td><td rowspan="1" colspan="1">0.11–0.13 (0.12±0.01)</td></tr><tr><td rowspan="1" colspan="1"><abbrev xmlns:xlink="http://www.w3.org/1999/xlink" xlink:title="tympanum diameter" id="ABBRID0EZMBI" xlink:type="simple">TD</abbrev>/<abbrev xmlns:xlink="http://www.w3.org/1999/xlink" xlink:title="eye diameter" id="ABBRID0E4MBI" xlink:type="simple">ED</abbrev></td><td rowspan="1" colspan="1">0.36–0.46 (0.40±0.04)</td><td rowspan="1" colspan="1">0.29–0.39 (0.35±0.04)</td><td rowspan="1" colspan="1">0.28–0.37 (0.34±0.03)</td><td rowspan="1" colspan="1">0.32–0.40 (0.36±0.03)</td></tr><tr><td rowspan="1" colspan="1"><abbrev xmlns:xlink="http://www.w3.org/1999/xlink" xlink:title="tympanum-eye distance" id="ABBRID0ERNBI" xlink:type="simple">TED</abbrev>/<abbrev xmlns:xlink="http://www.w3.org/1999/xlink" xlink:title="tympanum diameter" id="ABBRID0EVNBI" xlink:type="simple">TD</abbrev></td><td rowspan="1" colspan="1">0.78–0.90 (0.82±0.04)</td><td rowspan="1" colspan="1">0.74–0.97 (0.83±0.08)</td><td rowspan="1" colspan="1">0.81–1.18 (1.05±0.13)</td><td rowspan="1" colspan="1">0.86–1.61 (1.08±0.21)</td></tr><tr><td rowspan="1" colspan="1"><abbrev xmlns:xlink="http://www.w3.org/1999/xlink" xlink:title="hand length" id="ABBRID0EJOBI" xlink:type="simple">HND</abbrev>/<abbrev xmlns:xlink="http://www.w3.org/1999/xlink" xlink:title="snout-vent length" id="ABBRID0ENOBI" xlink:type="simple">SVL</abbrev></td><td rowspan="1" colspan="1">0.28–0.33 (0.30±0.02)</td><td rowspan="1" colspan="1">0.24–0.28 (0.27±0.02)</td><td rowspan="1" colspan="1">0.28–0.32 (0.30±0.01)</td><td rowspan="1" colspan="1">0.26–0.29 (0.28±0.01)</td></tr><tr><td rowspan="1" colspan="1"><abbrev xmlns:xlink="http://www.w3.org/1999/xlink" xlink:title="radioulna length" id="ABBRID0EBPBI" xlink:type="simple">RAD</abbrev>/<abbrev xmlns:xlink="http://www.w3.org/1999/xlink" xlink:title="snout-vent length" id="ABBRID0EFPBI" xlink:type="simple">SVL</abbrev></td><td rowspan="1" colspan="1">0.21–0.23 (0.22±0.01)</td><td rowspan="1" colspan="1">0.19–0.21 (0.20±0.01)</td><td rowspan="1" colspan="1">0.18–0.24 (0.21±0.02)</td><td rowspan="1" colspan="1">0.18–0.21 (0.19±0.01)</td></tr><tr><td rowspan="1" colspan="1"><abbrev xmlns:xlink="http://www.w3.org/1999/xlink" xlink:title="foot length" id="ABBRID0EZPBI" xlink:type="simple">FTL</abbrev>/<abbrev xmlns:xlink="http://www.w3.org/1999/xlink" xlink:title="snout-vent length" id="ABBRID0E4PBI" xlink:type="simple">SVL</abbrev></td><td rowspan="1" colspan="1">0.76–0.85 (0.80±0.03)</td><td rowspan="1" colspan="1">0.71–0.75 (0.73±0.02)</td><td rowspan="1" colspan="1">0.69–0.83 (0.76±0.04)</td><td rowspan="1" colspan="1">0.66–0.77 (0.72±0.03)</td></tr><tr><td rowspan="1" colspan="1"><abbrev xmlns:xlink="http://www.w3.org/1999/xlink" xlink:title="tibial length" id="ABBRID0ERQBI" xlink:type="simple">TIB</abbrev>/<abbrev xmlns:xlink="http://www.w3.org/1999/xlink" xlink:title="snout-vent length" id="ABBRID0EVQBI" xlink:type="simple">SVL</abbrev></td><td rowspan="1" colspan="1">0.56–0.60 (0.57±0.01)</td><td rowspan="1" colspan="1">0.50–0.55 (0.53±0.02)</td><td rowspan="1" colspan="1">0.52–0.61 (0.57±0.03)</td><td rowspan="1" colspan="1">0.48–0.56 (0.53±0.02)</td></tr></tbody></table></table-wrap></tp:treatment-sec><tp:treatment-sec sec-type="Sexual dimorphism" id="SECID0EERBI"><title>Sexual dimorphism.</title><p><italic><tp:taxon-name><tp:taxon-name-part taxon-name-part-type="genus" reg="Amolops">Amolops</tp:taxon-name-part><tp:taxon-name-part taxon-name-part-type="species" reg="sinensis">sinensis</tp:taxon-name-part></tp:taxon-name></italic> sp. n. possesses distinct sexual dimorphism: (1) larger body size in females with <abbrev xmlns:xlink="http://www.w3.org/1999/xlink" xlink:title="snout-vent length" id="ABBRID0EVRBI" xlink:type="simple">SVL</abbrev> 47.7–52.7 mm (vs. <abbrev xmlns:xlink="http://www.w3.org/1999/xlink" xlink:title="snout-vent length" id="ABBRID0EZRBI" xlink:type="simple">SVL</abbrev> 40.2–46.5 mm in males); (2) beige nuptial spines on beige nuptial pads in breeding males; (3) dense white conical spines present on skin of temporal region and loreal region in males during breeding season (vs. absent in females); and (4) females bearing light yellow oocytes.</p></tp:treatment-sec><tp:treatment-sec sec-type="comparisons" id="SECID0E4RBI"><title>Comparisons.</title><p>The character of longitudinal glandular folds on skin of shoulders makes <italic><tp:taxon-name><tp:taxon-name-part taxon-name-part-type="genus" reg="Amolops">Amolops</tp:taxon-name-part><tp:taxon-name-part taxon-name-part-type="species" reg="sinensis">sinensis</tp:taxon-name-part></tp:taxon-name></italic> sp. n. unique when compared with all known congeners within the genus. The new species is further compared with the four recognized species of the <italic><tp:taxon-name><tp:taxon-name-part taxon-name-part-type="genus" reg="Amolops">A.</tp:taxon-name-part><tp:taxon-name-part taxon-name-part-type="species" reg="ricketti">ricketti</tp:taxon-name-part></tp:taxon-name></italic> species group below (Fig. <xref ref-type="fig" rid="F5">5</xref>).</p><fig id="F5" position="float" orientation="portrait"><label>Figure 5.</label><caption><p>Comparisons of morphological characteristics among species in the <italic><tp:taxon-name><tp:taxon-name-part taxon-name-part-type="genus" reg="Amolops">Amolops</tp:taxon-name-part><tp:taxon-name-part taxon-name-part-type="species" reg="ricketti">ricketti</tp:taxon-name-part></tp:taxon-name></italic> group. <bold>A</bold><italic><tp:taxon-name><tp:taxon-name-part taxon-name-part-type="genus" reg="Amolops">A.</tp:taxon-name-part><tp:taxon-name-part taxon-name-part-type="species" reg="sinensis">sinensis</tp:taxon-name-part></tp:taxon-name></italic> sp. n. <bold>B</bold><italic><tp:taxon-name><tp:taxon-name-part taxon-name-part-type="genus" reg="Amolops">A.</tp:taxon-name-part><tp:taxon-name-part taxon-name-part-type="species" reg="yatseni">yatseni</tp:taxon-name-part></tp:taxon-name></italic> sp. n. <bold>C</bold><italic><tp:taxon-name><tp:taxon-name-part taxon-name-part-type="genus" reg="Amolops">A.</tp:taxon-name-part><tp:taxon-name-part taxon-name-part-type="species" reg="albispinus">albispinus</tp:taxon-name-part></tp:taxon-name></italic><bold>D</bold><italic><tp:taxon-name><tp:taxon-name-part taxon-name-part-type="genus" reg="Amolops">A.</tp:taxon-name-part><tp:taxon-name-part taxon-name-part-type="species" reg="ricketti">ricketti</tp:taxon-name-part></tp:taxon-name></italic><bold>E</bold><italic><tp:taxon-name><tp:taxon-name-part taxon-name-part-type="genus" reg="Amolops">A.</tp:taxon-name-part><tp:taxon-name-part taxon-name-part-type="species" reg="wuyiensis">wuyiensis</tp:taxon-name-part></tp:taxon-name></italic><bold>F</bold><italic><tp:taxon-name><tp:taxon-name-part taxon-name-part-type="genus" reg="Amolops">A.</tp:taxon-name-part><tp:taxon-name-part taxon-name-part-type="species" reg="yunkaiensis">yunkaiensis</tp:taxon-name-part></tp:taxon-name></italic><bold>1</bold> dorsolateral view <bold>2</bold> close-up of the head <bold>3</bold> ventral view of the hand <bold>4</bold> ventral view of the foot.</p></caption><graphic xmlns:xlink="http://www.w3.org/1999/xlink" xlink:href="zookeys-812-133-g005.jpg" position="float" orientation="portrait" xlink:type="simple" id="oo_254346.jpg"/></fig><p><italic><tp:taxon-name><tp:taxon-name-part taxon-name-part-type="genus" reg="Amolops">Amolops</tp:taxon-name-part><tp:taxon-name-part taxon-name-part-type="species" reg="sinensis">sinensis</tp:taxon-name-part></tp:taxon-name></italic> sp. n. was previously reported as <italic><tp:taxon-name><tp:taxon-name-part taxon-name-part-type="genus" reg="Amolops">A.</tp:taxon-name-part><tp:taxon-name-part taxon-name-part-type="species" reg="ricketti">ricketti</tp:taxon-name-part></tp:taxon-name></italic>, but significantly differs from the topotype of <italic><tp:taxon-name><tp:taxon-name-part taxon-name-part-type="genus" reg="Amolops">A.</tp:taxon-name-part><tp:taxon-name-part taxon-name-part-type="species" reg="ricketti">ricketti</tp:taxon-name-part></tp:taxon-name></italic> by the presence of longitudinal glandular folds on the skin of the shoulders (vs. absent), large raised warts on the dorsal surface of body (vs. relatively smooth), the presence of white conical spines on skin of temporal region and loreal region in breeding males (vs. absent), and nuptial pad and nuptial spines beige (vs. white).</p><!--PageBreak--><p><italic><tp:taxon-name><tp:taxon-name-part taxon-name-part-type="genus" reg="Amolops">Amolops</tp:taxon-name-part><tp:taxon-name-part taxon-name-part-type="species" reg="sinensis">sinensis</tp:taxon-name-part></tp:taxon-name></italic> sp. n. is phylogenetically close to <italic><tp:taxon-name><tp:taxon-name-part taxon-name-part-type="genus" reg="Amolops">A.</tp:taxon-name-part><tp:taxon-name-part taxon-name-part-type="species" reg="albispinus">albispinus</tp:taxon-name-part></tp:taxon-name></italic>, but can be distinguished from the later by the presence of longitudinal glandular folds on the skin of the shoulders (vs. absent), the presence of supernumerary tubercles below the base of fingers III and IV (vs. absent), outer metacarpal tubercle slightly separated (vs. completely divided into two tubercles), pineal body distinct (vs. indistinct), ventral surface <!--PageBreak-->smooth (vs. presence of tiny, transparent and dispersive conical spines on surface of chest in males), and nuptial spines beige (vs. white).</p><p><italic><tp:taxon-name><tp:taxon-name-part taxon-name-part-type="genus" reg="Amolops">Amolops</tp:taxon-name-part><tp:taxon-name-part taxon-name-part-type="species" reg="sinensis">sinensis</tp:taxon-name-part></tp:taxon-name></italic> sp. n. can be easily distinguished from <italic><tp:taxon-name><tp:taxon-name-part taxon-name-part-type="genus" reg="Amolops">A.</tp:taxon-name-part><tp:taxon-name-part taxon-name-part-type="species" reg="wuyiensis">wuyiensis</tp:taxon-name-part></tp:taxon-name></italic> by the presence of longitudinal glandular folds on skin of shoulders (vs. absent), vomerine teeth present (vs. absent), lacking vocal sacs (vs. present), and nuptial spines beige (vs. black).</p><p><italic><tp:taxon-name><tp:taxon-name-part taxon-name-part-type="genus" reg="Amolops">Amolops</tp:taxon-name-part><tp:taxon-name-part taxon-name-part-type="species" reg="sinensis">sinensis</tp:taxon-name-part></tp:taxon-name></italic> sp. n. further differs from <italic><tp:taxon-name><tp:taxon-name-part taxon-name-part-type="genus" reg="Amolops">A.</tp:taxon-name-part><tp:taxon-name-part taxon-name-part-type="species" reg="yunkaiensis">yunkaiensis</tp:taxon-name-part></tp:taxon-name></italic> by the presence of longitudinal glandular folds on the skin of the shoulders (vs. absent), larger body size, <abbrev xmlns:xlink="http://www.w3.org/1999/xlink" xlink:title="snout-vent length" id="ABBRID0EZZBI" xlink:type="simple">SVL</abbrev> 40.2–46.5 mm in adult males and 47.7–52.7 mm in adult females (vs. <abbrev xmlns:xlink="http://www.w3.org/1999/xlink" xlink:title="snout-vent length" id="ABBRID0E4ZBI" xlink:type="simple">SVL</abbrev> 31.8–34.1 mm in males and 35.2–39.0 mm in females), vomerine teeth present (vs. absent), lacking vocal sacs (vs. present), and ventral surface smooth (vs. presence of tiny transparent spines on surface of chest).</p></tp:treatment-sec><tp:treatment-sec sec-type="etymology" id="SECID0EB1BI"><title>Etymology.</title><p>The specific name “<italic>sinensis</italic>” refers to “Chinese”, for this new species takes a wide distribution in southern China. We suggest its English common name “Chinese Torrent Frog” and Chinese name “Zhong Hua Tuan Wa (中华湍蛙)”.</p></tp:treatment-sec><tp:treatment-sec sec-type="distribution" id="SECID0ER1BI"><title>Distribution and habits.</title><p>Currently, the Chinese Torrent Frog is recognized from the Shimentai Nature Reserve and Mt. Nankun in Guangdong, Mt. Dupangling in Guangxi, and Mt. Yangming and Mt. Hengshan in Hunan, which indicates the potential distribution area of <italic><tp:taxon-name><tp:taxon-name-part taxon-name-part-type="genus" reg="Amolops">Amolops</tp:taxon-name-part><tp:taxon-name-part taxon-name-part-type="species" reg="sinensis">sinensis</tp:taxon-name-part></tp:taxon-name></italic> sp. n. is from central Guangdong, to northeastern Guangxi and southwestern Hunan.</p><p><italic><tp:taxon-name><tp:taxon-name-part taxon-name-part-type="genus" reg="Amolops">Amolops</tp:taxon-name-part><tp:taxon-name-part taxon-name-part-type="species" reg="sinensis">sinensis</tp:taxon-name-part></tp:taxon-name></italic> sp. n. inhabits rocky, fast-flowing streams (ca 500–1300 m a.s.l.) surrounded by moist subtropical secondary evergreen broadleaved forests. All individuals were observed from April to August. Males bear nuptial spines from April to July; females bear mature light yellow oocytes from April to August. Nevertheless, much of the ecology and behavior of this species remains unknown.</p></tp:treatment-sec><ref-list><ref id="B8"><mixed-citation xmlns:xlink="http://www.w3.org/1999/xlink" xlink:type="simple"><person-group><name name-style="western"><surname>Fei</surname><given-names>L</given-names></name><name name-style="western"><surname>Hu</surname><given-names>SQ</given-names></name><name name-style="western"><surname>Ye</surname><given-names>CY</given-names></name><name name-style="western"><surname>Huang</surname><given-names>YZ</given-names></name></person-group> (<year>2009</year>) Fauna Sinica. <tp:taxon-name><tp:taxon-name-part taxon-name-part-type="class">Amphibia</tp:taxon-name-part></tp:taxon-name> Vol. 2 <tp:taxon-name><tp:taxon-name-part taxon-name-part-type="order">Anura</tp:taxon-name-part></tp:taxon-name>. Science Press, Beijing.</mixed-citation></ref><ref id="B13"><mixed-citation xmlns:xlink="http://www.w3.org/1999/xlink" xlink:type="simple"><person-group><name name-style="western"><surname>Li</surname><given-names>ZC</given-names></name><name name-style="western"><surname>Xiao</surname><given-names>Z</given-names></name><name name-style="western"><surname>Liu</surname><given-names>SR</given-names></name></person-group> (<year>2011</year>) Amphibians and reptiles of Guangdong. Guangdong Science and Technology Press, Guangzhou.</mixed-citation></ref><ref id="B9"><mixed-citation xmlns:xlink="http://www.w3.org/1999/xlink" xlink:type="simple"><person-group><name name-style="western"><surname>Fei</surname><given-names>L</given-names></name><name name-style="western"><surname>Ye</surname><given-names>CY</given-names></name><name name-style="western"><surname>Jiang</surname><given-names>JP</given-names></name></person-group> (<year>2012</year>) Colored atlas of Chinese amphibians and their distributions. Sichuan Publishing House of Science and Technology, Chengdu.</mixed-citation></ref></ref-list></tp:taxon-treatment>
