# Supplementary material for: Description of two cryptic species of the Amolopsricketti group (Anura, Ranidae) from southeastern China
Source: Zookeys. 2019 Jan 3;(812):133–56. doi: 10.3897/zookeys.812.29956 (PMC6328530; doi:10.3897/zookeys.812.29956)
Supplement: XML Treatment for Amolops yatseni [file zookeys.812.29956-treatment2.xml]

<!DOCTYPE tp:taxon-treatment
  PUBLIC "-//TaxonX//DTD Taxonomic Treatment Publishing DTD v0 20100105//EN" "tax-treatment-NSO.dtd">
<tp:taxon-treatment xmlns:tp="http://www.plazi.org/taxpub"><tp:treatment-meta><kwd-group><label>Taxon classification</label><kwd><named-content xmlns:xlink="http://www.w3.org/1999/xlink" content-type="kingdom">Animalia</named-content></kwd><kwd><named-content xmlns:xlink="http://www.w3.org/1999/xlink" content-type="order">Anura</named-content></kwd><kwd><named-content xmlns:xlink="http://www.w3.org/1999/xlink" content-type="family">Ranidae</named-content></kwd></kwd-group><mixed-citation publication-type="journal"><person-group><name><surname>Lyu</surname><given-names>Zhi-Tong</given-names></name><name><surname>Huang</surname><given-names>Lin-Sheng</given-names></name><name><surname>Wang</surname><given-names>Jian</given-names></name><name><surname>Li</surname><given-names>Yuan-Qiu</given-names></name><name><surname>Chen</surname><given-names>Hong-Hui</given-names></name><name><surname>Qi</surname><given-names>Shuo</given-names></name><name><surname>Wang</surname><given-names>Ying-Yong</given-names></name></person-group><article-title>Description of two cryptic species of the <italic><tp:taxon-name><tp:taxon-name-part taxon-name-part-type="genus" reg="Amolops">Amolops</tp:taxon-name-part><tp:taxon-name-part taxon-name-part-type="species" reg="ricketti">ricketti</tp:taxon-name-part></tp:taxon-name></italic> group (<tp:taxon-name><tp:taxon-name-part taxon-name-part-type="order">Anura</tp:taxon-name-part></tp:taxon-name>, <tp:taxon-name><tp:taxon-name-part taxon-name-part-type="family">Ranidae</tp:taxon-name-part></tp:taxon-name>) from southeastern China</article-title><source>Zookeys</source><day>3</day><month>1</month><year>2019</year><volume>2019</volume><issue>812</issue><fpage>133</fpage><lpage>156</lpage><pub-id pub-id-type="doi">10.3897/zookeys.812.29956</pub-id></mixed-citation></tp:treatment-meta><tp:nomenclature><tp:taxon-name>
              <tp:taxon-name-part taxon-name-part-type="genus" reg="Amolops">Amolops</tp:taxon-name-part>
              <tp:taxon-name-part taxon-name-part-type="species" reg="yatseni">yatseni</tp:taxon-name-part>
              <object-id xmlns:xlink="http://www.w3.org/1999/xlink" content-type="zoobank" xlink:type="simple">http://zoobank.org/44B205CF-7C89-40BC-9E20-E9FEED5937C8</object-id>
            </tp:taxon-name><tp:taxon-authority>Lyu, Wang &amp; Wang</tp:taxon-authority><tp:taxon-status xmlns:xlink="http://www.w3.org/1999/xlink" xlink:type="simple">sp. n.</tp:taxon-status></tp:nomenclature><tp:treatment-sec sec-type="Chresonymy" id="SECID0EX3BI"><title>Chresonymy.</title><p><italic><tp:taxon-name><tp:taxon-name-part taxon-name-part-type="genus" reg="Amolops">Amolops</tp:taxon-name-part><tp:taxon-name-part taxon-name-part-type="species" reg="ricketti">ricketti</tp:taxon-name-part></tp:taxon-name></italic> (Boulenger, 1899): <xref ref-type="bibr" rid="B8">Fei et al. 2009</xref> (Xinyi, Guangdong); <xref ref-type="bibr" rid="B13">Li et al. 2011</xref> (Guangdong); <xref ref-type="bibr" rid="B9">Fei et al. 2012</xref> (Xinyi, Guangdong).</p></tp:treatment-sec><tp:treatment-sec sec-type="Holotype" id="SECID0EU4BI"><title>Holotype.</title><p><abbrev xmlns:xlink="http://www.w3.org/1999/xlink" xlink:title="Sun Yat-sen University" id="ABBRID0E14BI" xlink:type="simple">SYS</abbrev> a006807 (Fig. <xref ref-type="fig" rid="F6">6</xref>), adult male, collected by JW and HHC on 27 March 2018 from Mt. Wugui (<named-content xmlns:xlink="http://www.w3.org/1999/xlink" content-type="dwc:verbatimCoordinates" xlink:type="simple"><named-content content-type="geo-json" specific-use="{&#34;type&#34;:&#34;Point&#34;,&#34;coordinates&#34;:[113.490000,22.450000]}" id="NCID0EF5BI" xlink:type="simple">22.45N, 113.49E</named-content></named-content>; ca 260 m a.s.l.), Zhongshan City, Guangdong.</p><fig id="F6" position="float" orientation="portrait"><label>Figure 6.</label><caption><p>Morphological features of the adult male holotype <abbrev xmlns:xlink="http://www.w3.org/1999/xlink" xlink:title="Sun Yat-sen University" id="ABBRID0ES5BI" xlink:type="simple">SYS</abbrev> a006807 of <italic><tp:taxon-name><tp:taxon-name-part taxon-name-part-type="genus" reg="Amolops">Amolops</tp:taxon-name-part><tp:taxon-name-part taxon-name-part-type="species" reg="yatseni">yatseni</tp:taxon-name-part></tp:taxon-name></italic> sp. n. in life. <bold>A</bold> Dorsolateral view <bold>B</bold> Ventral view <bold>C</bold> Dense white conical spines on skin of temporal region, loreal region, snout, lips and chin <bold>D</bold> Nuptial pad and nuptial spines <bold>E</bold> Right hand <bold>F</bold> Left foot.</p></caption><graphic xmlns:xlink="http://www.w3.org/1999/xlink" xlink:href="zookeys-812-133-g006.jpg" position="float" orientation="portrait" xlink:type="simple" id="oo_254347.jpg"/></fig></tp:treatment-sec><tp:treatment-sec sec-type="Paratypes" id="SECID0ES6BI"><title>Paratypes.</title><p>Sixteen adult specimens. Male <abbrev xmlns:xlink="http://www.w3.org/1999/xlink" xlink:title="Sun Yat-sen University" id="ABBRID0EY6BI" xlink:type="simple">SYS</abbrev> a006806, and female <abbrev xmlns:xlink="http://www.w3.org/1999/xlink" xlink:title="Sun Yat-sen University" id="ABBRID0E36BI" xlink:type="simple">SYS</abbrev> a006811/<abbrev xmlns:xlink="http://www.w3.org/1999/xlink" xlink:title="Chinese Academy of Sciences" id="ABBRID0EAACI" xlink:type="simple">CIB</abbrev> 110005 and <abbrev xmlns:xlink="http://www.w3.org/1999/xlink" xlink:title="Sun Yat-sen University" id="ABBRID0EEACI" xlink:type="simple">SYS</abbrev> a006808–6810, collected at the same time from the same stream as holotype. Male <abbrev xmlns:xlink="http://www.w3.org/1999/xlink" xlink:title="Sun Yat-sen University" id="ABBRID0EIACI" xlink:type="simple">SYS</abbrev> a003634 and 3638, and female <abbrev xmlns:xlink="http://www.w3.org/1999/xlink" xlink:title="Sun Yat-sen University" id="ABBRID0EMACI" xlink:type="simple">SYS</abbrev> a003633, collected by ZTL and JW on 22 April 2015 from Shangchuan Island, Guangdong. Female <abbrev xmlns:xlink="http://www.w3.org/1999/xlink" xlink:title="Sun Yat-sen University" id="ABBRID0EQACI" xlink:type="simple">SYS</abbrev> a006819, collected by JW and HHC on 28 March 2018 from Mt. Gudou, Guangdong. Female <abbrev xmlns:xlink="http://www.w3.org/1999/xlink" xlink:title="Sun Yat-sen University" id="ABBRID0EUACI" xlink:type="simple">SYS</abbrev> a003978 and 3981, collected by ZTL and Chao Huang on 14 May 2015 from Ehuangzhang Nature Reserve, Guangdong. Male <abbrev xmlns:xlink="http://www.w3.org/1999/xlink" xlink:title="Sun Yat-sen University" id="ABBRID0EYACI" xlink:type="simple">SYS</abbrev> a004643 and 4676, and female <abbrev xmlns:xlink="http://www.w3.org/1999/xlink" xlink:title="Sun Yat-sen University" id="ABBRID0E3ACI" xlink:type="simple">SYS</abbrev> a004640, 4642 and 4994, collected by ZTL and JW on 14–15 April 2016 from Yunkaishan Nature Reserve, Guangdong.</p><!--PageBreak--></tp:treatment-sec><tp:treatment-sec sec-type="material" id="SECID0EBBCI"><title>Other examined material.</title><p>Juvenile <abbrev xmlns:xlink="http://www.w3.org/1999/xlink" xlink:title="Sun Yat-sen University" id="ABBRID0EHBCI" xlink:type="simple">SYS</abbrev> a006857, collected by Yuan-Peng Cen on 26 March 2018 from Daliao, Zhongshan City, Guangdong.</p></tp:treatment-sec><tp:treatment-sec sec-type="diagnosis" id="SECID0ELBCI"><title>Diagnosis.</title><p>The new species was assigned to genus <italic><tp:taxon-name><tp:taxon-name-part taxon-name-part-type="genus" reg="Amolops">Amolops</tp:taxon-name-part></tp:taxon-name></italic> and further to the <italic><tp:taxon-name><tp:taxon-name-part taxon-name-part-type="genus" reg="Amolops">A.</tp:taxon-name-part><tp:taxon-name-part taxon-name-part-type="species" reg="ricketti">ricketti</tp:taxon-name-part></tp:taxon-name></italic> group morphologically based on the absence of dorsolateral folds, the presence of a circummarginal groove on the disk of the first finger, the absence of tarsal glands, and the presence of nuptial pads with conical nuptial spines on the first finger in males.</p><p><italic><tp:taxon-name><tp:taxon-name-part taxon-name-part-type="genus" reg="Amolops">Amolops</tp:taxon-name-part><tp:taxon-name-part taxon-name-part-type="species" reg="yatseni">yatseni</tp:taxon-name-part></tp:taxon-name></italic> sp. n. is distinguished from its congeners by a combination of the following morphological characteristics: (1) body stout and robust, <abbrev xmlns:xlink="http://www.w3.org/1999/xlink" xlink:title="snout-vent length" id="ABBRID0EQCCI" xlink:type="simple">SVL</abbrev> 39.3–44.7 <!--PageBreak-->(42.5±2.1, n=6) mm in adult males, 42.1–48.9 (46.4±2.0, n=11) mm in adult females; (2) dorsal body olive-brown or light brown, with irregular light strip-shaped patches or not; (3) ventral surface creamy white, with nebulous dark gray patches or not; (4) dorsal skin of body very rough, granular and scattered with tubercles and raised large warts, lacking warts on central back of trunk in females; (5) dense tiny round translucent, or white, spines present on dorsal skin of body, dorsal and dorsolateral skin of limbs in males, denser in females; (6) vomerine teeth strong, tongue cordiform, deeply notched posteriorly; (7) absence of the dorsolateral folds; (8) supernumerary tubercles below the base of fingers II, III and IV distinct and prominent; (9) heels just meeting; (10) absence of outer metatarsal tubercles and tarsal glands; (11) absence of vocal sacs; (12) nuptial pad on the first finger prominent with developed white conical spines in breeding males, tip of nuptial spines brown; and (13) dense white conical spines present on the skin of the temporal region (including the tympanum in several individuals), loreal region, snout, lips and chin in males during breeding season, and such spines less developed and rounded only on skin of temporal region except the tympanum and lower lips in females.</p></tp:treatment-sec><tp:treatment-sec sec-type="description" id="SECID0EWCCI"><title>Description of holotype.</title><p>Body stout, <abbrev xmlns:xlink="http://www.w3.org/1999/xlink" xlink:title="snout-vent length" id="ABBRID0E3CCI" xlink:type="simple">SVL</abbrev> 41.0 mm. Head width slightly smaller than head length (<abbrev xmlns:xlink="http://www.w3.org/1999/xlink" xlink:title="head width" id="ABBRID0EADCI" xlink:type="simple">HDW</abbrev>/<abbrev xmlns:xlink="http://www.w3.org/1999/xlink" xlink:title="head length" id="ABBRID0EEDCI" xlink:type="simple">HDL</abbrev> = 1.05); snout short (<abbrev xmlns:xlink="http://www.w3.org/1999/xlink" xlink:title="snout length" id="ABBRID0EIDCI" xlink:type="simple">SNT</abbrev>/<abbrev xmlns:xlink="http://www.w3.org/1999/xlink" xlink:title="head length" id="ABBRID0EMDCI" xlink:type="simple">HDL</abbrev> = 0.38) and rounded in profile, projecting beyond lower jaw; nostril closer to tip of snout than eye; loreal region concave; top of head flat; eye large (<abbrev xmlns:xlink="http://www.w3.org/1999/xlink" xlink:title="eye diameter" id="ABBRID0EQDCI" xlink:type="simple">ED</abbrev>/<abbrev xmlns:xlink="http://www.w3.org/1999/xlink" xlink:title="head length" id="ABBRID0EUDCI" xlink:type="simple">HDL</abbrev> = 0.31) and convex; canthus rostralis distinct; pineal body distinct; tympanum small, edge faintly distinct, upper margin of tympanum in contact with supratympanic fold; tympanum-eye distance larger than tympanum, <abbrev xmlns:xlink="http://www.w3.org/1999/xlink" xlink:title="tympanum-eye distance" id="ABBRID0EYDCI" xlink:type="simple">TED</abbrev>/<abbrev xmlns:xlink="http://www.w3.org/1999/xlink" xlink:title="tympanum diameter" id="ABBRID0E3DCI" xlink:type="simple">TD</abbrev> 1.08; supratympanic fold distinct, start from back of eye and extending to shoulder; choanae moderate; vomerine teeth present; tongue cordiform, deeply notched posteriorly.</p><p>Forelimbs moderately robust; hands moderately long (<abbrev xmlns:xlink="http://www.w3.org/1999/xlink" xlink:title="hand length" id="ABBRID0ECECI" xlink:type="simple">HND</abbrev>/<abbrev xmlns:xlink="http://www.w3.org/1999/xlink" xlink:title="snout-vent length" id="ABBRID0EGECI" xlink:type="simple">SVL</abbrev> = 0.31); relative finger lengths I &lt; II &lt; IV &lt; III; finger tips dilated to wide oval disks with circummarginal grooves, relative width of finger disks I &lt; II &lt; III = IV; subarticular tubercles prominent, rounded; supernumerary tubercles below the base of fingers II, III and IV distinct and prominent, below base of fingers I absent; inner metacarpal tubercle elongated and prominent, outer metacarpal tubercle prominent and slightly separated; absence of webbing and presence of weak lateral fringes on fingers.</p><p>Hindlimbs long and robust (<abbrev xmlns:xlink="http://www.w3.org/1999/xlink" xlink:title="tibial length" id="ABBRID0EMECI" xlink:type="simple">TIB</abbrev>/<abbrev xmlns:xlink="http://www.w3.org/1999/xlink" xlink:title="snout-vent length" id="ABBRID0EQECI" xlink:type="simple">SVL</abbrev> = 0.55) ; tibio-tarsal articulation reaching tip of snout when hindlimb stretched alongside of body; relative toe lengths I &lt; II &lt; III = V &lt; IV; tips of all toes expanded to well-developed oval discs with circummarginal grooves; subarticular tubercles oval and distinct; inner metatarsal tubercle prominent, elongated; outer metatarsal tubercles absent; toes fully webbed; lateral fringes of toes I and V developed; tarsal glands absent; heels just meeting when hindlimbs flexed at right angles to axis of body.</p><p>Dorsal skin of body very rough, granular and scattered with raised large warts; dense rounded spines present on dorsal body, dorsal limbs, and many well developed and denser ones on sacral region; dense conical spines present on skin of temporal region except tympanum, loreal region, snout, lips and chin, conical spines on skin of <!--PageBreak-->lower lips much smaller; flanks very rough and granular with raised warts; dorsal limbs rough with numerous tubercles; several longitudinal dermal ridges on dorsal surfaces of thigh, tibia and tarsus; dorsolateral fold absent; posterior part of upper lip swollen; rictal gland prominent and ellipsoidal, posterior to corner of mouth.</p><p>Ventral surface slightly wrinkled with round spines on chest; ventral surface of hand and foot granular; large warts surrounding the vent.</p></tp:treatment-sec><tp:treatment-sec sec-type="description" id="SECID0EZECI"><title>Measurements of holotype</title><p><bold>(in mm).</bold><abbrev xmlns:xlink="http://www.w3.org/1999/xlink" xlink:title="snout-vent length" id="ABBRID0EBFCI" xlink:type="simple">SVL</abbrev> 41.0; <abbrev xmlns:xlink="http://www.w3.org/1999/xlink" xlink:title="head length" id="ABBRID0EFFCI" xlink:type="simple">HDL</abbrev> 15.3, <abbrev xmlns:xlink="http://www.w3.org/1999/xlink" xlink:title="head width" id="ABBRID0EJFCI" xlink:type="simple">HDW</abbrev> 16.1; <abbrev xmlns:xlink="http://www.w3.org/1999/xlink" xlink:title="snout length" id="ABBRID0ENFCI" xlink:type="simple">SNT</abbrev> 5.8; <abbrev xmlns:xlink="http://www.w3.org/1999/xlink" xlink:title="internasal distance" id="ABBRID0ERFCI" xlink:type="simple">IND</abbrev> 5.7; <abbrev xmlns:xlink="http://www.w3.org/1999/xlink" xlink:title="interorbital distance" id="ABBRID0EVFCI" xlink:type="simple">IOD</abbrev> 4.0; <abbrev xmlns:xlink="http://www.w3.org/1999/xlink" xlink:title="eye diameter" id="ABBRID0EZFCI" xlink:type="simple">ED</abbrev> 4.8; <abbrev xmlns:xlink="http://www.w3.org/1999/xlink" xlink:title="tympanum diameter" id="ABBRID0E4FCI" xlink:type="simple">TD</abbrev> 1.7; <abbrev xmlns:xlink="http://www.w3.org/1999/xlink" xlink:title="tympanum-eye distance" id="ABBRID0EBGCI" xlink:type="simple">TED</abbrev> 1.8; <abbrev xmlns:xlink="http://www.w3.org/1999/xlink" xlink:title="hand length" id="ABBRID0EFGCI" xlink:type="simple">HND</abbrev> 12.5; <abbrev xmlns:xlink="http://www.w3.org/1999/xlink" xlink:title="radioulna length" id="ABBRID0EJGCI" xlink:type="simple">RAD</abbrev> 9.0; <abbrev xmlns:xlink="http://www.w3.org/1999/xlink" xlink:title="foot length" id="ABBRID0ENGCI" xlink:type="simple">FTL</abbrev> 31.2; <abbrev xmlns:xlink="http://www.w3.org/1999/xlink" xlink:title="tibial length" id="ABBRID0ERGCI" xlink:type="simple">TIB</abbrev> 22.5; <abbrev xmlns:xlink="http://www.w3.org/1999/xlink" xlink:title="width of digital disc on finger III" id="ABBRID0EVGCI" xlink:type="simple">F3W</abbrev> 2.7; <abbrev xmlns:xlink="http://www.w3.org/1999/xlink" xlink:title="width of digital disc on toe IV" id="ABBRID0EZGCI" xlink:type="simple">T4W</abbrev> 2.1.</p></tp:treatment-sec><tp:treatment-sec sec-type="Color of holotype in life" id="SECID0E4GCI"><title>Color of holotype in life.</title><p>Dorsal body dark green; faint dark transverse bars on dorsal surface of limbs; dorsal discs of digits yellowish brown; posterior edge of upper lip and rictal gland light maize-yellow; all round spines and conical spines on skin grayish white; throat, chest, and belly creamy white; several dark gray nebulous mottling on surface of throat, chest and anterior part of abdomen; ventral surfaces of limbs gray pink grounding; creamy white blotches on ventral thighs; rear of thighs mottled with dark brown; ventral hands and feet dark grey; yellowish white tubercles and olive-brown warts around cloaca.</p></tp:treatment-sec><tp:treatment-sec sec-type="Color of holotype in preservative" id="SECID0ECHCI"><title>Color of holotype in preservative.</title><p>Dorsal surface dark brown, irregular light strip-shaped patches present, transverse bars indistinct; ventral surface grayish white, mottling on surface of throat, chest and anterior part of abdomen become more distinct; ventral surface of limbs light brown.</p></tp:treatment-sec><tp:treatment-sec sec-type="variation" id="SECID0EHHCI"><title>Variations.</title><p>Measurements of type series specimens are given in Table <xref ref-type="table" rid="T3">3</xref>. All specimens are very similar in morphology except that: dorsal skin without any patterns in the specimens from Zhongshan City (vs. dorsal skin with irregular light strip-shaped patches in the remaining specimens); skin of tympanum with white conical spines in <abbrev xmlns:xlink="http://www.w3.org/1999/xlink" xlink:title="Sun Yat-sen University" id="ABBRID0ERHCI" xlink:type="simple">SYS</abbrev> a004643 (Fig. <xref ref-type="fig" rid="F7">7A</xref>) and 4676; tibia-tarsal articulation reaching anterior corner of eye in <abbrev xmlns:xlink="http://www.w3.org/1999/xlink" xlink:title="Sun Yat-sen University" id="ABBRID0EZHCI" xlink:type="simple">SYS</abbrev> a003633, 3634, 3678, 3680, 4994, 6806 and 6809).</p><fig id="F7" position="float" orientation="portrait"><label>Figure 7.</label><caption><p><bold>A</bold> Male paratype <abbrev xmlns:xlink="http://www.w3.org/1999/xlink" xlink:title="Sun Yat-sen University" id="ABBRID0EHICI" xlink:type="simple">SYS</abbrev> a004643 of <italic><tp:taxon-name><tp:taxon-name-part taxon-name-part-type="genus" reg="Amolops">Amolops</tp:taxon-name-part><tp:taxon-name-part taxon-name-part-type="species" reg="yatseni">yatseni</tp:taxon-name-part></tp:taxon-name></italic> sp. n. in life <bold>B</bold> Female paratype <abbrev xmlns:xlink="http://www.w3.org/1999/xlink" xlink:title="Sun Yat-sen University" id="ABBRID0EYICI" xlink:type="simple">SYS</abbrev> a003981 in life, showing denser and more distinct rounded spines on dorsal skin <bold>C</bold> Habits on Shangchuan Island.</p></caption><graphic xmlns:xlink="http://www.w3.org/1999/xlink" xlink:href="zookeys-812-133-g007.jpg" position="float" orientation="portrait" xlink:type="simple" id="oo_254348.jpg"/></fig></tp:treatment-sec><tp:treatment-sec sec-type="Sexual dimorphism" id="SECID0EDJCI"><title>Sexual dimorphism.</title><p><italic><tp:taxon-name><tp:taxon-name-part taxon-name-part-type="genus" reg="Amolops">Amolops</tp:taxon-name-part><tp:taxon-name-part taxon-name-part-type="species" reg="yatseni">yatseni</tp:taxon-name-part></tp:taxon-name></italic> sp. n. possesses significantly-distinct sexual dimorphism: (1) larger body size in females with <abbrev xmlns:xlink="http://www.w3.org/1999/xlink" xlink:title="snout-vent length" id="ABBRID0EUJCI" xlink:type="simple">SVL</abbrev> 42.1–48.9 mm (vs. <abbrev xmlns:xlink="http://www.w3.org/1999/xlink" xlink:title="snout-vent length" id="ABBRID0EYJCI" xlink:type="simple">SVL</abbrev> 39.3–44.7 in males); (2) white nuptial spines with brown tips on white nuptial pads in breeding males; (3) rounded spines on dorsal skin denser and more distinct in females (Fig. <xref ref-type="fig" rid="F7">7B</xref>); (4) skin of central back bearing raised large warts in males (vs. such warts absent in females); (5) dense white conical spines on skin of temporal region (including the tympanum in several individuals), loreal region, snout, lips and chin in males during breeding season (vs. spines underdeveloped and rounded only on skin of temporal region and lower lips in females); and (6) females bearing light yellow oocytes.</p></tp:treatment-sec><tp:treatment-sec sec-type="comparisons" id="SECID0EAKCI"><title>Comparisons.</title><p>The dense tiny round translucent, or white, spines on dorsal skin of body, dorsal and dorsolateral skin of the limbs makes <italic><tp:taxon-name><tp:taxon-name-part taxon-name-part-type="genus" reg="Amolops">Amolops</tp:taxon-name-part><tp:taxon-name-part taxon-name-part-type="species" reg="yatseni">yatseni</tp:taxon-name-part></tp:taxon-name></italic> sp. n. unique when compared with all known congeners within the genus. <italic><tp:taxon-name><tp:taxon-name-part taxon-name-part-type="genus" reg="Amolops">Amolops</tp:taxon-name-part><tp:taxon-name-part taxon-name-part-type="species" reg="yatseni">yatseni</tp:taxon-name-part></tp:taxon-name></italic> sp. n. is further compared with <italic><tp:taxon-name><tp:taxon-name-part taxon-name-part-type="genus" reg="Amolops">Amolops</tp:taxon-name-part><tp:taxon-name-part taxon-name-part-type="species" reg="sinensis">sinensis</tp:taxon-name-part></tp:taxon-name></italic> sp. n. and other four recognized species within the <italic><tp:taxon-name><tp:taxon-name-part taxon-name-part-type="genus" reg="Amolops">A.</tp:taxon-name-part><tp:taxon-name-part taxon-name-part-type="species" reg="ricketti">ricketti</tp:taxon-name-part></tp:taxon-name></italic> species group below (Fig. <xref ref-type="fig" rid="F5">5</xref>).</p><p><italic><tp:taxon-name><tp:taxon-name-part taxon-name-part-type="genus" reg="Amolops">Amolops</tp:taxon-name-part><tp:taxon-name-part taxon-name-part-type="species" reg="yatseni">yatseni</tp:taxon-name-part></tp:taxon-name></italic> sp. n. is a sister taxon to <italic><tp:taxon-name><tp:taxon-name-part taxon-name-part-type="genus" reg="Amolops">A.</tp:taxon-name-part><tp:taxon-name-part taxon-name-part-type="species" reg="sinensis">sinensis</tp:taxon-name-part></tp:taxon-name></italic> sp. n. in our phylogenetic trees (Fig. <xref ref-type="fig" rid="F2">2</xref>), and differs from the later by a significant genetic divergence of 3.5–4.2%. Mor<!--PageBreak-->phologically, <italic><tp:taxon-name><tp:taxon-name-part taxon-name-part-type="genus" reg="Amolops">A.</tp:taxon-name-part><tp:taxon-name-part taxon-name-part-type="species" reg="yatseni">yatseni</tp:taxon-name-part></tp:taxon-name></italic> sp. n. differs from <italic><tp:taxon-name><tp:taxon-name-part taxon-name-part-type="genus" reg="Amolops">A.</tp:taxon-name-part><tp:taxon-name-part taxon-name-part-type="species" reg="sinensis">sinensis</tp:taxon-name-part></tp:taxon-name></italic> sp. n. by the presence of dense tiny round translucent, or white, spines on the dorsal skin of the body, dorsal and dorsolateral skin of limbs (vs. absent), the presence of rounded spines on the skin of the temporal region and lower-lips in females (vs. absent), the absence of longitudinal glandular folds on the skin of the shoulders (vs. present), supernumerary tubercles below the base of fingers II, III and IV distinct and prominent (vs. indistinct below the base of fingers III and IV, absent below the base of finger II), and heels just meeting (vs. overlapping).</p><p><italic><tp:taxon-name><tp:taxon-name-part taxon-name-part-type="genus" reg="Amolops">Amolops</tp:taxon-name-part><tp:taxon-name-part taxon-name-part-type="species" reg="yatseni">yatseni</tp:taxon-name-part></tp:taxon-name></italic> sp. n. was previously reported as <italic><tp:taxon-name><tp:taxon-name-part taxon-name-part-type="genus" reg="Amolops">A.</tp:taxon-name-part><tp:taxon-name-part taxon-name-part-type="species" reg="ricketti">ricketti</tp:taxon-name-part></tp:taxon-name></italic>, but significantly differs from the topotype <italic><tp:taxon-name><tp:taxon-name-part taxon-name-part-type="genus" reg="Amolops">A.</tp:taxon-name-part><tp:taxon-name-part taxon-name-part-type="species" reg="ricketti">ricketti</tp:taxon-name-part></tp:taxon-name></italic> by the presence of dense tiny round translucent or <!--PageBreak-->white spines on the dorsal skin of the body, dorsal and dorsolateral skin of the limbs (vs. absent), large raised warts on dorsal surface of body (vs. relatively smooth), supernumerary tubercles below the base of fingers II, III and IV distinct and prominent (vs. indistinct below the base of fingers III and IV, absent below the base of finger II), and the presence of white conical spines on skin of temporal region and loreal region in breeding males (vs. absent).</p><p><italic><tp:taxon-name><tp:taxon-name-part taxon-name-part-type="genus" reg="Amolops">Amolops</tp:taxon-name-part><tp:taxon-name-part taxon-name-part-type="species" reg="yatseni">yatseni</tp:taxon-name-part></tp:taxon-name></italic> sp. n. differs from <italic><tp:taxon-name><tp:taxon-name-part taxon-name-part-type="genus" reg="Amolops">A.</tp:taxon-name-part><tp:taxon-name-part taxon-name-part-type="species" reg="albispinus">albispinus</tp:taxon-name-part></tp:taxon-name></italic> by the presence of dense tiny round translucent, or white, spines on the dorsal skin of the body, dorsal and dorsolateral skin of the limbs (vs. absent), pineal body distinct (vs. indistinct), the presence of conical spines on skin of the tympanum (vs. absent), the presence of rounded spines on skin of temporal region and lower-lips in females (vs. absent), the presence of supernumerary tubercles below the base of fingers II, III and IV (vs. absent), and ventral surface smooth (vs. presence of tiny, transparent and dispersive conical spines on surface of chest in males).</p><p><italic><tp:taxon-name><tp:taxon-name-part taxon-name-part-type="genus" reg="Amolops">Amolops</tp:taxon-name-part><tp:taxon-name-part taxon-name-part-type="species" reg="yatseni">yatseni</tp:taxon-name-part></tp:taxon-name></italic> sp. n. can be easily distinguished from <italic><tp:taxon-name><tp:taxon-name-part taxon-name-part-type="genus" reg="Amolops">A.</tp:taxon-name-part><tp:taxon-name-part taxon-name-part-type="species" reg="wuyiensis">wuyiensis</tp:taxon-name-part></tp:taxon-name></italic> by the presence of dense tiny round translucent or white spines on dorsal skin of body, dorsal and dorsolateral skin of limbs (vs. absent), vomerine teeth present (vs. absent), lacking vocal sacs (vs. present), and conical nuptial spines white (vs. black).</p><!--PageBreak--><p><italic><tp:taxon-name><tp:taxon-name-part taxon-name-part-type="genus" reg="Amolops">Amolops</tp:taxon-name-part><tp:taxon-name-part taxon-name-part-type="species" reg="yatseni">yatseni</tp:taxon-name-part></tp:taxon-name></italic> sp. n. further differs from <italic><tp:taxon-name><tp:taxon-name-part taxon-name-part-type="genus" reg="Amolops">A.</tp:taxon-name-part><tp:taxon-name-part taxon-name-part-type="species" reg="yunkaiensis">yunkaiensis</tp:taxon-name-part></tp:taxon-name></italic> by the presence of dense tiny round translucent or white spines on dorsal skin of body, dorsal and dorsolateral skin of limbs (vs. absent), a significantly larger body size, <abbrev xmlns:xlink="http://www.w3.org/1999/xlink" xlink:title="snout-vent length" id="ABBRID0EYQCI" xlink:type="simple">SVL</abbrev> 39.3–44.7 mm in adult males and 42.1–48.9 mm in adult females (vs. <abbrev xmlns:xlink="http://www.w3.org/1999/xlink" xlink:title="snout-vent length" id="ABBRID0E3QCI" xlink:type="simple">SVL</abbrev> 31.8–34.1 mm in males and 35.2–39.0 mm in females), vomerine teeth present (vs. absent), lacking vocal sacs (vs. present), and ventral surface smooth (vs. presence of tiny transparent spines on surface of chest).</p></tp:treatment-sec><tp:treatment-sec sec-type="etymology" id="SECID0EARCI"><title>Etymology.</title><p>The specific name “<italic>yatseni</italic>” refers to the founder of Sun Yat-sen University, Dr. Sun Yat-sen, who was born in Cuiheng Village, Zhongshan City, about five kilometers from the type locality, Mt. Wugui. We suggest its English common name “Yat-sen’s Torrent Frog” and Chinese name “Yi Xian Tuan Wa (逸仙湍蛙)”.</p></tp:treatment-sec><tp:treatment-sec sec-type="distribution" id="SECID0EQRCI"><title>Distribution and habits.</title><p>Currently, the Yat-sen’s Torrent Frog is known from the Zhongshan City, as well as from Mt. Gudou, Shangchuan Island, Ehuangzhang Nature Reserve, and Yunkaishan Nature Reserve. All these localities are situated in the coastal hills of west Guangdong, indicating the potential distribution area of <italic><tp:taxon-name><tp:taxon-name-part taxon-name-part-type="genus" reg="Amolops">Amolops</tp:taxon-name-part><tp:taxon-name-part taxon-name-part-type="species" reg="yatseni">yatseni</tp:taxon-name-part></tp:taxon-name></italic> sp. n. is from the west border of Pearl River Delta to the Yunkai Mountains. However, the five known localities of the new species are being threatened by hydropower station construction and tourism development respectively, and surveys are needed in western Guangdong to investigate the accurate population status and the distribution of this species.</p><p><italic><tp:taxon-name><tp:taxon-name-part taxon-name-part-type="genus" reg="Amolops">Amolops</tp:taxon-name-part><tp:taxon-name-part taxon-name-part-type="species" reg="yatseni">yatseni</tp:taxon-name-part></tp:taxon-name></italic> sp. n. inhabits rocky, fast-flowing streams (ca 250–1000 m a.s.l.) surrounded by moist subtropical secondary evergreen broadleaved forests (Fig. <xref ref-type="fig" rid="F7">7C</xref>). All individuals were observed from March to August when males bear nuptial spines and females bear mature oocytes. Nevertheless, much of the ecology and behavior of this species remains unknown.</p></tp:treatment-sec><tp:treatment-sec><!--Section generated to contain objects referenced in tp:taxon-treatment.--><table-wrap id="T3" position="float" orientation="portrait"><label>Table 3.</label><caption><p>Measurements (in mm; minimum-maximum, mean±1SD) of the type series of <italic><tp:taxon-name><tp:taxon-name-part taxon-name-part-type="genus" reg="Amolops">Amolops</tp:taxon-name-part><tp:taxon-name-part taxon-name-part-type="species" reg="sinensis">sinensis</tp:taxon-name-part></tp:taxon-name></italic> sp. n. and <italic><tp:taxon-name><tp:taxon-name-part taxon-name-part-type="genus" reg="Amolops">A.</tp:taxon-name-part><tp:taxon-name-part taxon-name-part-type="species" reg="yatseni">yatseni</tp:taxon-name-part></tp:taxon-name></italic> sp. n.</p></caption><table id="TID0EBNBG" rules="all"><tbody><tr><th rowspan="2" colspan="1"/><th rowspan="1" colspan="2"><italic><tp:taxon-name><tp:taxon-name-part taxon-name-part-type="genus" reg="Amolops">A.</tp:taxon-name-part><tp:taxon-name-part taxon-name-part-type="species" reg="sinensis">sinensis</tp:taxon-name-part></tp:taxon-name></italic> sp. n.</th><th rowspan="1" colspan="2"><italic><tp:taxon-name><tp:taxon-name-part taxon-name-part-type="genus" reg="Amolops">A.</tp:taxon-name-part><tp:taxon-name-part taxon-name-part-type="species" reg="yatseni">yatseni</tp:taxon-name-part></tp:taxon-name></italic> sp. n.</th></tr><tr><th rowspan="1" colspan="1">Males (n=6)</th><th rowspan="1" colspan="1">Females (n=5)</th><th rowspan="1" colspan="1">Males (n=6)</th><th rowspan="1" colspan="1">Females (n=11)</th></tr><tr><td rowspan="1" colspan="1">
                      <abbrev xmlns:xlink="http://www.w3.org/1999/xlink" xlink:title="snout-vent length" id="ABBRID0EG3AI" xlink:type="simple">SVL</abbrev>
                    </td><td rowspan="1" colspan="1">40.2–46.5 (43.1±2.2)</td><td rowspan="1" colspan="1">47.7–52.7 (50.5±2.0)</td><td rowspan="1" colspan="1">39.3–44.7 (42.5±2.1)</td><td rowspan="1" colspan="1">42.1–48.9 (46.4±2.0)</td></tr><tr><td rowspan="1" colspan="1">
                      <abbrev xmlns:xlink="http://www.w3.org/1999/xlink" xlink:title="head length" id="ABBRID0E23AI" xlink:type="simple">HDL</abbrev>
                    </td><td rowspan="1" colspan="1">14.6–16.7 (15.5±0.7)</td><td rowspan="1" colspan="1">16.1–18.6 (17.1±1.2)</td><td rowspan="1" colspan="1">14.2–16.8 (16.0±1.0)</td><td rowspan="1" colspan="1">15.4–18.1 (16.7±0.9)</td></tr><tr><td rowspan="1" colspan="1">
                      <abbrev xmlns:xlink="http://www.w3.org/1999/xlink" xlink:title="head width" id="ABBRID0EQ4AI" xlink:type="simple">HDW</abbrev>
                    </td><td rowspan="1" colspan="1">15.2–18.4 (16.1±1.2)</td><td rowspan="1" colspan="1">16.2–19.5 (17.7±1.6)</td><td rowspan="1" colspan="1">16.1–17.8 (16.9±0.7)</td><td rowspan="1" colspan="1">16.1–19.0 (17.5±0.9)</td></tr><tr><td rowspan="1" colspan="1">
                      <abbrev xmlns:xlink="http://www.w3.org/1999/xlink" xlink:title="snout length" id="ABBRID0EF5AI" xlink:type="simple">SNT</abbrev>
                    </td><td rowspan="1" colspan="1">6.0–7.5 (6.6±0.6)</td><td rowspan="1" colspan="1">6.6–7.9 (7.1±0.5)</td><td rowspan="1" colspan="1">5.6–7.4 (6.4±0.6)</td><td rowspan="1" colspan="1">6.2–7.2 (6.7±0.4)</td></tr><tr><td rowspan="1" colspan="1">
                      <abbrev xmlns:xlink="http://www.w3.org/1999/xlink" xlink:title="internasal distance" id="ABBRID0E15AI" xlink:type="simple">IND</abbrev>
                    </td><td rowspan="1" colspan="1">5.3–6.9 (5.9±0.5)</td><td rowspan="1" colspan="1">5.6–7.4 (6.6±0.8)</td><td rowspan="1" colspan="1">5.7–6.4 (6.1±0.3)</td><td rowspan="1" colspan="1">5.7–6.6 (6.3±0.3)</td></tr><tr><td rowspan="1" colspan="1">
                      <abbrev xmlns:xlink="http://www.w3.org/1999/xlink" xlink:title="interorbital distance" id="ABBRID0EP6AI" xlink:type="simple">IOD</abbrev>
                    </td><td rowspan="1" colspan="1">4.2–4.7 (4.4±0.2)</td><td rowspan="1" colspan="1">4.5–5.4 (4.8±0.4)</td><td rowspan="1" colspan="1">3.9–4.8 (4.3±0.3)</td><td rowspan="1" colspan="1">4.1–4.5 (4.3±0.1)</td></tr><tr><td rowspan="1" colspan="1">
                      <abbrev xmlns:xlink="http://www.w3.org/1999/xlink" xlink:title="eye diameter" id="ABBRID0EEABI" xlink:type="simple">ED</abbrev>
                    </td><td rowspan="1" colspan="1">4.8–5.6 (5.1±0.4)</td><td rowspan="1" colspan="1">5.4–6.4 (6.0±0.4)</td><td rowspan="1" colspan="1">4.7–5.3 (5.1±0.3)</td><td rowspan="1" colspan="1">4.9–6.2 (5.5±0.4)</td></tr><tr><td rowspan="1" colspan="1">
                      <abbrev xmlns:xlink="http://www.w3.org/1999/xlink" xlink:title="tympanum diameter" id="ABBRID0EZABI" xlink:type="simple">TD</abbrev>
                    </td><td rowspan="1" colspan="1">1.8–2.2 (2.1±0.2)</td><td rowspan="1" colspan="1">1.8–2.2 (2.1±0.1)</td><td rowspan="1" colspan="1">1.5–1.9 (1.7±0.1)</td><td rowspan="1" colspan="1">1.8–2.3 (2.0±0.2)</td></tr><tr><td rowspan="1" colspan="1">
                      <abbrev xmlns:xlink="http://www.w3.org/1999/xlink" xlink:title="tympanum-eye distance" id="ABBRID0EOBBI" xlink:type="simple">TED</abbrev>
                    </td><td rowspan="1" colspan="1">1.4–1.8 (1.7±0.1)</td><td rowspan="1" colspan="1">1.5–2.0 (1.7±0.2)</td><td rowspan="1" colspan="1">1.4–2.0 (1.8±0.2)</td><td rowspan="1" colspan="1">1.8–2.9 (2.1±0.3)</td></tr><tr><td rowspan="1" colspan="1">
                      <abbrev xmlns:xlink="http://www.w3.org/1999/xlink" xlink:title="hand length" id="ABBRID0EDCBI" xlink:type="simple">HND</abbrev>
                    </td><td rowspan="1" colspan="1">12.0–14.3 (13.0±0.8)</td><td rowspan="1" colspan="1">12.5–14.7 (13.7±0.9)</td><td rowspan="1" colspan="1">11.6–13.8 (12.7±0.9)</td><td rowspan="1" colspan="1">11.8–14.0 (12.9±0.6)</td></tr><tr><td rowspan="1" colspan="1">
                      <abbrev xmlns:xlink="http://www.w3.org/1999/xlink" xlink:title="radioulna length" id="ABBRID0EYCBI" xlink:type="simple">RAD</abbrev>
                    </td><td rowspan="1" colspan="1">8.4–10.6 (9.3±0.7)</td><td rowspan="1" colspan="1">9.3–10.9 (10.0±0.7)</td><td rowspan="1" colspan="1">7.8–10.9 (8.9±1.1)</td><td rowspan="1" colspan="1">8.2–9.9 (8.8±0.5)</td></tr><tr><td rowspan="1" colspan="1">
                      <abbrev xmlns:xlink="http://www.w3.org/1999/xlink" xlink:title="foot length" id="ABBRID0ENDBI" xlink:type="simple">FTL</abbrev>
                    </td><td rowspan="1" colspan="1">30.7–37.1 (34.3±2.4)</td><td rowspan="1" colspan="1">34.8–39.5 (36.9±1.9)</td><td rowspan="1" colspan="1">27.1–37.0 (32.4±3.3)</td><td rowspan="1" colspan="1">29.1–35.6 (33.2±2.4)</td></tr><tr><td rowspan="1" colspan="1">
                      <abbrev xmlns:xlink="http://www.w3.org/1999/xlink" xlink:title="tibial length" id="ABBRID0ECEBI" xlink:type="simple">TIB</abbrev>
                    </td><td rowspan="1" colspan="1">22.4–26.9 (24.7±1.7)</td><td rowspan="1" colspan="1">24.6–29.2 (26.9±1.8)</td><td rowspan="1" colspan="1">20.6–27.0 (24.5±2.5)</td><td rowspan="1" colspan="1">21.5–26.3 (24.6±1.5)</td></tr><tr><td rowspan="1" colspan="1">
                      <abbrev xmlns:xlink="http://www.w3.org/1999/xlink" xlink:title="width of digital disc on finger III" id="ABBRID0EXEBI" xlink:type="simple">F3W</abbrev>
                    </td><td rowspan="1" colspan="1">2.4–2.9 (2.7±0.2)</td><td rowspan="1" colspan="1">2.5–3.2 (2.9±0.3)</td><td rowspan="1" colspan="1">2.6–3.4 (2.8±0.3)</td><td rowspan="1" colspan="1">2.2–3.1 (2.8±0.3)</td></tr><tr><td rowspan="1" colspan="1">
                      <abbrev xmlns:xlink="http://www.w3.org/1999/xlink" xlink:title="width of digital disc on toe IV" id="ABBRID0EMFBI" xlink:type="simple">T4W</abbrev>
                    </td><td rowspan="1" colspan="1">2.3–2.9 (2.5±0.2)</td><td rowspan="1" colspan="1">2.5–3.1 (2.8±0.3)</td><td rowspan="1" colspan="1">2.1–3.2 (2.4±0.4)</td><td rowspan="1" colspan="1">2.0–2.8 (2.4±0.3)</td></tr><tr><td rowspan="1" colspan="1"><abbrev xmlns:xlink="http://www.w3.org/1999/xlink" xlink:title="head length" id="ABBRID0EBGBI" xlink:type="simple">HDL</abbrev>/<abbrev xmlns:xlink="http://www.w3.org/1999/xlink" xlink:title="snout-vent length" id="ABBRID0EFGBI" xlink:type="simple">SVL</abbrev></td><td rowspan="1" colspan="1">0.35–0.37 (0.36±0.01)</td><td rowspan="1" colspan="1">0.33–0.36 (0.34±0.01)</td><td rowspan="1" colspan="1">0.36–0.38 (0.38±0.01)</td><td rowspan="1" colspan="1">0.35–0.37 (0.36±0.01)</td></tr><tr><td rowspan="1" colspan="1"><abbrev xmlns:xlink="http://www.w3.org/1999/xlink" xlink:title="head width" id="ABBRID0EZGBI" xlink:type="simple">HDW</abbrev>/<abbrev xmlns:xlink="http://www.w3.org/1999/xlink" xlink:title="snout-vent length" id="ABBRID0E4GBI" xlink:type="simple">SVL</abbrev></td><td rowspan="1" colspan="1">0.35–0.40 (0.37±0.02)</td><td rowspan="1" colspan="1">0.33–0.38 (0.35±0.02)</td><td rowspan="1" colspan="1">0.39–0.42 (0.40±0.01)</td><td rowspan="1" colspan="1">0.36–0.39 (0.38±0.01)</td></tr><tr><td rowspan="1" colspan="1"><abbrev xmlns:xlink="http://www.w3.org/1999/xlink" xlink:title="head width" id="ABBRID0ERHBI" xlink:type="simple">HDW</abbrev>/<abbrev xmlns:xlink="http://www.w3.org/1999/xlink" xlink:title="head length" id="ABBRID0EVHBI" xlink:type="simple">HDL</abbrev></td><td rowspan="1" colspan="1">1.00–1.11 (1.04±0.04)</td><td rowspan="1" colspan="1">1.01–1.05 (1.03±0.02)</td><td rowspan="1" colspan="1">1.02–1.13 (1.06±0.04)</td><td rowspan="1" colspan="1">1.02–1.09 (1.05±0.02)</td></tr><tr><td rowspan="1" colspan="1"><abbrev xmlns:xlink="http://www.w3.org/1999/xlink" xlink:title="snout length" id="ABBRID0EJIBI" xlink:type="simple">SNT</abbrev>/<abbrev xmlns:xlink="http://www.w3.org/1999/xlink" xlink:title="head length" id="ABBRID0ENIBI" xlink:type="simple">HDL</abbrev></td><td rowspan="1" colspan="1">0.39–0.45 (0.43±0.02)</td><td rowspan="1" colspan="1">0.40–0.43 (0.42±0.01)</td><td rowspan="1" colspan="1">0.38–0.44 (0.40±0.02)</td><td rowspan="1" colspan="1">0.36–0.44 (0.40±0.02)</td></tr><tr><td rowspan="1" colspan="1"><abbrev xmlns:xlink="http://www.w3.org/1999/xlink" xlink:title="snout length" id="ABBRID0EBJBI" xlink:type="simple">SNT</abbrev>/<abbrev xmlns:xlink="http://www.w3.org/1999/xlink" xlink:title="snout-vent length" id="ABBRID0EFJBI" xlink:type="simple">SVL</abbrev></td><td rowspan="1" colspan="1">0.14–0.16 (0.15±0.01)</td><td rowspan="1" colspan="1">0.13–0.15 (0.14±0.01)</td><td rowspan="1" colspan="1">0.14–0.17 (0.15±0.01)</td><td rowspan="1" colspan="1">0.13–0.15 (0.15±0.01)</td></tr><tr><td rowspan="1" colspan="1"><abbrev xmlns:xlink="http://www.w3.org/1999/xlink" xlink:title="internasal distance" id="ABBRID0EZJBI" xlink:type="simple">IND</abbrev>/<abbrev xmlns:xlink="http://www.w3.org/1999/xlink" xlink:title="head width" id="ABBRID0E4JBI" xlink:type="simple">HDW</abbrev></td><td rowspan="1" colspan="1">0.34–0.39 (0.37±0.02)</td><td rowspan="1" colspan="1">0.35–0.39 (0.38±0.02)</td><td rowspan="1" colspan="1">0.33–0.38 (0.36±0.02)</td><td rowspan="1" colspan="1">0.34–0.39 (0.36±0.01)</td></tr><tr><td rowspan="1" colspan="1"><abbrev xmlns:xlink="http://www.w3.org/1999/xlink" xlink:title="interorbital distance" id="ABBRID0ERKBI" xlink:type="simple">IOD</abbrev>/<abbrev xmlns:xlink="http://www.w3.org/1999/xlink" xlink:title="head width" id="ABBRID0EVKBI" xlink:type="simple">HDW</abbrev></td><td rowspan="1" colspan="1">0.26–0.30 (0.28±0.02)</td><td rowspan="1" colspan="1">0.26–0.28 (0.27±0.01)</td><td rowspan="1" colspan="1">0.23–0.28 (0.25±0.02)</td><td rowspan="1" colspan="1">0.24–0.26 (0.25±0.01)</td></tr><tr><td rowspan="1" colspan="1"><abbrev xmlns:xlink="http://www.w3.org/1999/xlink" xlink:title="eye diameter" id="ABBRID0EJLBI" xlink:type="simple">ED</abbrev>/<abbrev xmlns:xlink="http://www.w3.org/1999/xlink" xlink:title="head length" id="ABBRID0ENLBI" xlink:type="simple">HDL</abbrev></td><td rowspan="1" colspan="1">0.31–0.37 (0.33±0.02)</td><td rowspan="1" colspan="1">0.33–0.38 (0.35±0.02)</td><td rowspan="1" colspan="1">0.31–0.33 (0.32±0.01)</td><td rowspan="1" colspan="1">0.30–0.36 (0.33±0.02)</td></tr><tr><td rowspan="1" colspan="1"><abbrev xmlns:xlink="http://www.w3.org/1999/xlink" xlink:title="eye diameter" id="ABBRID0EBMBI" xlink:type="simple">ED</abbrev>/<abbrev xmlns:xlink="http://www.w3.org/1999/xlink" xlink:title="snout-vent length" id="ABBRID0EFMBI" xlink:type="simple">SVL</abbrev></td><td rowspan="1" colspan="1">0.11–0.13 (0.12±0.01)</td><td rowspan="1" colspan="1">0.11–0.12 (0.12±0.00)</td><td rowspan="1" colspan="1">0.12–0.12 (0.12±0.00)</td><td rowspan="1" colspan="1">0.11–0.13 (0.12±0.01)</td></tr><tr><td rowspan="1" colspan="1"><abbrev xmlns:xlink="http://www.w3.org/1999/xlink" xlink:title="tympanum diameter" id="ABBRID0EZMBI" xlink:type="simple">TD</abbrev>/<abbrev xmlns:xlink="http://www.w3.org/1999/xlink" xlink:title="eye diameter" id="ABBRID0E4MBI" xlink:type="simple">ED</abbrev></td><td rowspan="1" colspan="1">0.36–0.46 (0.40±0.04)</td><td rowspan="1" colspan="1">0.29–0.39 (0.35±0.04)</td><td rowspan="1" colspan="1">0.28–0.37 (0.34±0.03)</td><td rowspan="1" colspan="1">0.32–0.40 (0.36±0.03)</td></tr><tr><td rowspan="1" colspan="1"><abbrev xmlns:xlink="http://www.w3.org/1999/xlink" xlink:title="tympanum-eye distance" id="ABBRID0ERNBI" xlink:type="simple">TED</abbrev>/<abbrev xmlns:xlink="http://www.w3.org/1999/xlink" xlink:title="tympanum diameter" id="ABBRID0EVNBI" xlink:type="simple">TD</abbrev></td><td rowspan="1" colspan="1">0.78–0.90 (0.82±0.04)</td><td rowspan="1" colspan="1">0.74–0.97 (0.83±0.08)</td><td rowspan="1" colspan="1">0.81–1.18 (1.05±0.13)</td><td rowspan="1" colspan="1">0.86–1.61 (1.08±0.21)</td></tr><tr><td rowspan="1" colspan="1"><abbrev xmlns:xlink="http://www.w3.org/1999/xlink" xlink:title="hand length" id="ABBRID0EJOBI" xlink:type="simple">HND</abbrev>/<abbrev xmlns:xlink="http://www.w3.org/1999/xlink" xlink:title="snout-vent length" id="ABBRID0ENOBI" xlink:type="simple">SVL</abbrev></td><td rowspan="1" colspan="1">0.28–0.33 (0.30±0.02)</td><td rowspan="1" colspan="1">0.24–0.28 (0.27±0.02)</td><td rowspan="1" colspan="1">0.28–0.32 (0.30±0.01)</td><td rowspan="1" colspan="1">0.26–0.29 (0.28±0.01)</td></tr><tr><td rowspan="1" colspan="1"><abbrev xmlns:xlink="http://www.w3.org/1999/xlink" xlink:title="radioulna length" id="ABBRID0EBPBI" xlink:type="simple">RAD</abbrev>/<abbrev xmlns:xlink="http://www.w3.org/1999/xlink" xlink:title="snout-vent length" id="ABBRID0EFPBI" xlink:type="simple">SVL</abbrev></td><td rowspan="1" colspan="1">0.21–0.23 (0.22±0.01)</td><td rowspan="1" colspan="1">0.19–0.21 (0.20±0.01)</td><td rowspan="1" colspan="1">0.18–0.24 (0.21±0.02)</td><td rowspan="1" colspan="1">0.18–0.21 (0.19±0.01)</td></tr><tr><td rowspan="1" colspan="1"><abbrev xmlns:xlink="http://www.w3.org/1999/xlink" xlink:title="foot length" id="ABBRID0EZPBI" xlink:type="simple">FTL</abbrev>/<abbrev xmlns:xlink="http://www.w3.org/1999/xlink" xlink:title="snout-vent length" id="ABBRID0E4PBI" xlink:type="simple">SVL</abbrev></td><td rowspan="1" colspan="1">0.76–0.85 (0.80±0.03)</td><td rowspan="1" colspan="1">0.71–0.75 (0.73±0.02)</td><td rowspan="1" colspan="1">0.69–0.83 (0.76±0.04)</td><td rowspan="1" colspan="1">0.66–0.77 (0.72±0.03)</td></tr><tr><td rowspan="1" colspan="1"><abbrev xmlns:xlink="http://www.w3.org/1999/xlink" xlink:title="tibial length" id="ABBRID0ERQBI" xlink:type="simple">TIB</abbrev>/<abbrev xmlns:xlink="http://www.w3.org/1999/xlink" xlink:title="snout-vent length" id="ABBRID0EVQBI" xlink:type="simple">SVL</abbrev></td><td rowspan="1" colspan="1">0.56–0.60 (0.57±0.01)</td><td rowspan="1" colspan="1">0.50–0.55 (0.53±0.02)</td><td rowspan="1" colspan="1">0.52–0.61 (0.57±0.03)</td><td rowspan="1" colspan="1">0.48–0.56 (0.53±0.02)</td></tr></tbody></table></table-wrap><fig id="F5" position="float" orientation="portrait"><label>Figure 5.</label><caption><p>Comparisons of morphological characteristics among species in the <italic><tp:taxon-name><tp:taxon-name-part taxon-name-part-type="genus" reg="Amolops">Amolops</tp:taxon-name-part><tp:taxon-name-part taxon-name-part-type="species" reg="ricketti">ricketti</tp:taxon-name-part></tp:taxon-name></italic> group. <bold>A</bold><italic><tp:taxon-name><tp:taxon-name-part taxon-name-part-type="genus" reg="Amolops">A.</tp:taxon-name-part><tp:taxon-name-part taxon-name-part-type="species" reg="sinensis">sinensis</tp:taxon-name-part></tp:taxon-name></italic> sp. n. <bold>B</bold><italic><tp:taxon-name><tp:taxon-name-part taxon-name-part-type="genus" reg="Amolops">A.</tp:taxon-name-part><tp:taxon-name-part taxon-name-part-type="species" reg="yatseni">yatseni</tp:taxon-name-part></tp:taxon-name></italic> sp. n. <bold>C</bold><italic><tp:taxon-name><tp:taxon-name-part taxon-name-part-type="genus" reg="Amolops">A.</tp:taxon-name-part><tp:taxon-name-part taxon-name-part-type="species" reg="albispinus">albispinus</tp:taxon-name-part></tp:taxon-name></italic><bold>D</bold><italic><tp:taxon-name><tp:taxon-name-part taxon-name-part-type="genus" reg="Amolops">A.</tp:taxon-name-part><tp:taxon-name-part taxon-name-part-type="species" reg="ricketti">ricketti</tp:taxon-name-part></tp:taxon-name></italic><bold>E</bold><italic><tp:taxon-name><tp:taxon-name-part taxon-name-part-type="genus" reg="Amolops">A.</tp:taxon-name-part><tp:taxon-name-part taxon-name-part-type="species" reg="wuyiensis">wuyiensis</tp:taxon-name-part></tp:taxon-name></italic><bold>F</bold><italic><tp:taxon-name><tp:taxon-name-part taxon-name-part-type="genus" reg="Amolops">A.</tp:taxon-name-part><tp:taxon-name-part taxon-name-part-type="species" reg="yunkaiensis">yunkaiensis</tp:taxon-name-part></tp:taxon-name></italic><bold>1</bold> dorsolateral view <bold>2</bold> close-up of the head <bold>3</bold> ventral view of the hand <bold>4</bold> ventral view of the foot.</p></caption><graphic xmlns:xlink="http://www.w3.org/1999/xlink" xlink:href="zookeys-812-133-g005.jpg" position="float" orientation="portrait" xlink:type="simple" id="oo_254346.jpg"/></fig><fig id="F2" position="float" orientation="portrait"><label>Figure 2.</label><caption><p>Bayesian inference and maximum-likelihood phylogenies. The bootstrap supports for maximum likelihood analysis (<abbrev xmlns:xlink="http://www.w3.org/1999/xlink" xlink:title="bootstrap" id="ABBRID0EWUBG" xlink:type="simple">BS</abbrev>) &gt; 75 and the Bayesian posterior probabilities (<abbrev xmlns:xlink="http://www.w3.org/1999/xlink" xlink:title="Bayesian probabilities" id="ABBRID0E1UBG" xlink:type="simple">BPP</abbrev>) &gt; 0.85 were retained.</p></caption><graphic xmlns:xlink="http://www.w3.org/1999/xlink" xlink:href="zookeys-812-133-g002.jpg" position="float" orientation="portrait" xlink:type="simple" id="oo_254343.jpg"/></fig></tp:treatment-sec><ref-list><ref id="B8"><mixed-citation xmlns:xlink="http://www.w3.org/1999/xlink" xlink:type="simple"><person-group><name name-style="western"><surname>Fei</surname><given-names>L</given-names></name><name name-style="western"><surname>Hu</surname><given-names>SQ</given-names></name><name name-style="western"><surname>Ye</surname><given-names>CY</given-names></name><name name-style="western"><surname>Huang</surname><given-names>YZ</given-names></name></person-group> (<year>2009</year>) Fauna Sinica. <tp:taxon-name><tp:taxon-name-part taxon-name-part-type="class">Amphibia</tp:taxon-name-part></tp:taxon-name> Vol. 2 <tp:taxon-name><tp:taxon-name-part taxon-name-part-type="order">Anura</tp:taxon-name-part></tp:taxon-name>. Science Press, Beijing.</mixed-citation></ref><ref id="B13"><mixed-citation xmlns:xlink="http://www.w3.org/1999/xlink" xlink:type="simple"><person-group><name name-style="western"><surname>Li</surname><given-names>ZC</given-names></name><name name-style="western"><surname>Xiao</surname><given-names>Z</given-names></name><name name-style="western"><surname>Liu</surname><given-names>SR</given-names></name></person-group> (<year>2011</year>) Amphibians and reptiles of Guangdong. Guangdong Science and Technology Press, Guangzhou.</mixed-citation></ref><ref id="B9"><mixed-citation xmlns:xlink="http://www.w3.org/1999/xlink" xlink:type="simple"><person-group><name name-style="western"><surname>Fei</surname><given-names>L</given-names></name><name name-style="western"><surname>Ye</surname><given-names>CY</given-names></name><name name-style="western"><surname>Jiang</surname><given-names>JP</given-names></name></person-group> (<year>2012</year>) Colored atlas of Chinese amphibians and their distributions. Sichuan Publishing House of Science and Technology, Chengdu.</mixed-citation></ref></ref-list></tp:taxon-treatment>
